# Supplementary material for: Interferon lambda 4 impairs hepatitis C viral antigen presentation and attenuates T cell responses
Source: Nat Commun. 2021 Aug 12;12:4882. doi: 10.1038/s41467-021-25218-x (PMC8360984; doi:10.1038/s41467-021-25218-x)
Supplement: Supplementary file 4 — Supplementary Data 1 [file 41467_2021_25218_MOESM4_ESM.xlsx]

## Sheet: Table S4
Supplementary Data 1: Enriched pathways in the gene set regulated by SeV infection in organoids of dG genotype
Overrepresentation analysis (ORA) of the "Biological Process - Gene Ontology" (GO) terms of the differentially expressed genes was performed in dG organoids (Methods). Differentially expressed genes were compared against all tested genes (after filtering). Benjamini-Hochberg multiple-testing correction was applied.
ID	Description	GeneRatio	BgRatio	pvalue	p.adjust	qvalue	Count
GO:0051607	defense response to virus	122/4183	183/11673	1.3555e-17	7.4593e-14	6.71328e-14	122
GO:0034341	response to interferon-gamma	97/4183	138/11673	1.3474e-16	3.70736e-13	3.33658e-13	97
GO:0009615	response to virus	146/4183	245/11673	1.86514e-14	3.42128e-11	3.07911e-11	146
GO:0060333	interferon-gamma-mediated signaling pathway	56/4183	71/11673	1.27351e-13	1.75203e-10	1.57681e-10	56
GO:0071346	cellular response to interferon-gamma	85/4183	125/11673	2.08289e-13	2.29243e-10	2.06315e-10	85
GO:0060337	type I interferon signaling pathway	58/4183	76/11673	6.06523e-13	4.76814e-10	4.29127e-10	58
GO:0071357	cellular response to type I interferon	58/4183	76/11673	6.06523e-13	4.76814e-10	4.29127e-10	58
GO:0034340	response to type I interferon	60/4183	80/11673	9.12537e-13	6.27711e-10	5.64932e-10	60
GO:0001817	regulation of cytokine production	243/4183	473/11673	1.28893e-12	7.88109e-10	7.09288e-10	243
GO:1903901	negative regulation of viral life cycle	54/4183	70/11673	1.78841e-12	9.84162e-10	8.85734e-10	54
GO:0048525	negative regulation of viral process	60/4183	84/11673	2.98465e-11	1.49314e-08	1.34381e-08	60
GO:1903900	regulation of viral life cycle	81/4183	128/11673	2.07078e-10	9.49625e-08	8.5465e-08	81
GO:0045071	negative regulation of viral genome replication	39/4183	50/11673	1.27671e-09	5.32186e-07	4.78961e-07	39
GO:0032606	type I interferon production	71/4183	111/11673	1.35392e-09	5.32186e-07	4.78961e-07	71
GO:0002831	regulation of response to biotic stimulus	156/4183	297/11673	1.99198e-09	7.30792e-07	6.57704e-07	156
GO:0002237	response to molecule of bacterial origin	124/4183	226/11673	3.00384e-09	1.03313e-06	9.29808e-07	124
GO:0032496	response to lipopolysaccharide	120/4183	218/11673	4.16098e-09	1.34693e-06	1.21222e-06	120
GO:0032479	regulation of type I interferon production	69/4183	109/11673	4.40878e-09	1.34786e-06	1.21306e-06	69
GO:0060759	regulation of response to cytokine stimulus	85/4183	143/11673	6.48825e-09	1.82807e-06	1.64524e-06	85
GO:0009617	response to bacterium	181/4183	359/11673	6.6439e-09	1.82807e-06	1.64524e-06	181
GO:0001959	regulation of cytokine-mediated signaling pathway	80/4183	134/11673	1.36273e-08	3.571e-06	3.21386e-06	80
GO:0045069	regulation of viral genome replication	55/4183	83/11673	1.53825e-08	3.84771e-06	3.46289e-06	55
GO:0007249	I-kappaB kinase/NF-kappaB signaling	121/4183	225/11673	2.23269e-08	5.34196e-06	4.80769e-06	121
GO:0051091	positive regulation of DNA-binding transcription factor activity	111/4183	203/11673	2.57751e-08	5.91001e-06	5.31893e-06	111
GO:0051090	regulation of DNA-binding transcription factor activity	165/4183	327/11673	2.88811e-08	6.35732e-06	5.72151e-06	165
GO:0031347	regulation of defense response	221/4183	461/11673	3.5975e-08	7.61424e-06	6.85272e-06	221
GO:0071222	cellular response to lipopolysaccharide	80/4183	137/11673	5.39245e-08	1.09906e-05	9.89141e-06	80
GO:0071219	cellular response to molecule of bacterial origin	82/4183	142/11673	7.31855e-08	1.43836e-05	1.2945e-05	82
GO:0043903	regulation of interspecies interactions between organisms	105/4183	194/11673	1.22429e-07	2.26229e-05	2.03603e-05	105
GO:0001819	positive regulation of cytokine production	155/4183	309/11673	1.2333e-07	2.26229e-05	2.03603e-05	155
GO:0050792	regulation of viral process	100/4183	183/11673	1.3064e-07	2.31906e-05	2.08713e-05	100
GO:0043122	regulation of I-kappaB kinase/NF-kappaB signaling	107/4183	199/11673	1.45552e-07	2.45835e-05	2.21248e-05	107
GO:0032480	negative regulation of type I interferon production	29/4183	37/11673	1.4742e-07	2.45835e-05	2.21248e-05	29
GO:0002697	regulation of immune effector process	137/4183	270/11673	2.84273e-07	4.56102e-05	4.10486e-05	137
GO:0071216	cellular response to biotic stimulus	90/4183	163/11673	2.94791e-07	4.56102e-05	4.10486e-05	90
GO:0042035	regulation of cytokine biosynthetic process	42/4183	62/11673	3.06665e-07	4.56102e-05	4.10486e-05	42
GO:0050688	regulation of defense response to virus	42/4183	62/11673	3.06665e-07	4.56102e-05	4.10486e-05	42
GO:0043123	positive regulation of I-kappaB kinase/NF-kappaB signaling	87/4183	158/11673	5.4279e-07	7.86045e-05	7.07431e-05	87
GO:0042089	cytokine biosynthetic process	45/4183	69/11673	6.22422e-07	8.62805e-05	7.76514e-05	45
GO:0002221	pattern recognition receptor signaling pathway	85/4183	154/11673	6.37712e-07	8.62805e-05	7.76514e-05	85
GO:0002694	regulation of leukocyte activation	159/4183	325/11673	6.42831e-07	8.62805e-05	7.76514e-05	159
GO:0051092	positive regulation of NF-kappaB transcription factor activity	72/4183	126/11673	7.85587e-07	0.000102644	9.23783e-05	72
GO:0046649	lymphocyte activation	203/4183	432/11673	8.02052e-07	0.000102644	9.23783e-05	203
GO:0019079	viral genome replication	63/4183	107/11673	9.21072e-07	0.000115197	0.000103676	63
GO:0042110	T cell activation	148/4183	301/11673	1.07935e-06	0.000131993	0.000118792	148
GO:0042107	cytokine metabolic process	45/4183	70/11673	1.13973e-06	0.000136347	0.00012271	45
GO:0071706	tumor necrosis factor superfamily cytokine production	57/4183	95/11673	1.28831e-06	0.000150841	0.000135755	57
GO:0050865	regulation of cell activation	167/4183	348/11673	1.56724e-06	0.000179678	0.000161708	167
GO:0006954	inflammatory response	204/4183	438/11673	1.63133e-06	0.000183209	0.000164886	204
GO:0050691	regulation of defense response to virus by host	23/4183	29/11673	2.09094e-06	0.000230129	0.000207113	23
GO:0050867	positive regulation of cell activation	107/4183	208/11673	2.46176e-06	0.000265629	0.000239063	107
GO:1903037	regulation of leukocyte cell-cell adhesion	102/4183	197/11673	2.87966e-06	0.000304745	0.000274267	102
GO:0051249	regulation of lymphocyte activation	134/4183	272/11673	3.02662e-06	0.000314255	0.000282825	134
GO:0001818	negative regulation of cytokine production	94/4183	179/11673	3.19805e-06	0.000322993	0.00029069	94
GO:0002696	positive regulation of leukocyte activation	104/4183	202/11673	3.22817e-06	0.000322993	0.00029069	104
GO:0070665	positive regulation of leukocyte proliferation	47/4183	76/11673	3.32611e-06	0.00032685	0.000294161	47
GO:0002683	negative regulation of immune system process	138/4183	282/11673	3.4226e-06	0.000330431	0.000297384	138
GO:0042509	regulation of tyrosine phosphorylation of STAT protein	31/4183	45/11673	6.42768e-06	0.000609854	0.000548861	31
GO:0002521	leukocyte differentiation	159/4183	336/11673	7.60625e-06	0.000709444	0.000638491	159
GO:0019058	viral life cycle	136/4183	281/11673	8.31445e-06	0.000762573	0.000686306	136
GO:0002250	adaptive immune response	117/4183	236/11673	8.65877e-06	0.000781135	0.000703012	117
GO:0050863	regulation of T cell activation	104/4183	206/11673	9.95064e-06	0.0008832	0.000794869	104
GO:0032640	tumor necrosis factor production	53/4183	91/11673	1.03017e-05	0.000885784	0.000797195	53
GO:1903555	regulation of tumor necrosis factor superfamily cytokine production	53/4183	91/11673	1.03017e-05	0.000885784	0.000797195	53
GO:0045088	regulation of innate immune response	110/4183	221/11673	1.27114e-05	0.00107617	0.000968539	110
GO:0051251	positive regulation of lymphocyte activation	91/4183	177/11673	1.39896e-05	0.00116644	0.00104978	91
GO:0002483	antigen processing and presentation of endogenous peptide antigen	13/4183	14/11673	1.48462e-05	0.00120145	0.00108129	13
GO:0019885	antigen processing and presentation of endogenous peptide antigen via MHC class I	13/4183	14/11673	1.48462e-05	0.00120145	0.00108129	13
GO:0007259	receptor signaling pathway via JAK-STAT	53/4183	92/11673	1.58869e-05	0.00126704	0.00114032	53
GO:0032946	positive regulation of mononuclear cell proliferation	44/4183	73/11673	1.74394e-05	0.00137098	0.00123387	44
GO:0022409	positive regulation of cell-cell adhesion	88/4183	171/11673	1.83546e-05	0.00142261	0.00128033	88
GO:0097696	receptor signaling pathway via STAT	54/4183	95/11673	2.24514e-05	0.00171597	0.00154436	54
GO:1903706	regulation of hemopoiesis	155/4183	332/11673	2.44368e-05	0.00181145	0.00163028	155
GO:0070661	leukocyte proliferation	88/4183	172/11673	2.44965e-05	0.00181145	0.00163028	88
GO:0007260	tyrosine phosphorylation of STAT protein	31/4183	47/11673	2.50173e-05	0.00181145	0.00163028	31
GO:0060760	positive regulation of response to cytokine stimulus	31/4183	47/11673	2.50173e-05	0.00181145	0.00163028	31
GO:0050671	positive regulation of lymphocyte proliferation	43/4183	72/11673	2.98009e-05	0.0021298	0.00191679	43
GO:1903039	positive regulation of leukocyte cell-cell adhesion	75/4183	143/11673	3.23356e-05	0.00228132	0.00205316	75
GO:0071396	cellular response to lipid	196/4183	435/11673	3.41306e-05	0.00237748	0.0021397	196
GO:1902105	regulation of leukocyte differentiation	90/4183	178/11673	3.57076e-05	0.00245623	0.00221058	90
GO:0042531	positive regulation of tyrosine phosphorylation of STAT protein	25/4183	36/11673	4.14545e-05	0.00281635	0.00253468	25
GO:0022407	regulation of cell-cell adhesion	130/4183	274/11673	4.30891e-05	0.0028917	0.00260249	130
GO:0032680	regulation of tumor necrosis factor production	50/4183	88/11673	4.53401e-05	0.0030061	0.00270545	50
GO:0001961	positive regulation of cytokine-mediated signaling pathway	28/4183	42/11673	4.60926e-05	0.00301961	0.00271762	28
GO:0007159	leukocyte cell-cell adhesion	106/4183	217/11673	4.94654e-05	0.00320245	0.00288216	106
GO:0034612	response to tumor necrosis factor	111/4183	230/11673	6.33687e-05	0.00405486	0.00364933	111
GO:0002230	positive regulation of defense response to virus by host	16/4183	20/11673	6.85471e-05	0.00428653	0.00385783	16
GO:2000108	positive regulation of leukocyte apoptotic process	16/4183	20/11673	6.85471e-05	0.00428653	0.00385783	16
GO:0000209	protein polyubiquitination	131/4183	279/11673	7.35404e-05	0.00454711	0.00409234	131
GO:1902187	negative regulation of viral release from host cell	13/4183	15/11673	7.44609e-05	0.00455287	0.00409753	13
GO:0032943	mononuclear cell proliferation	81/4183	160/11673	8.13058e-05	0.00491677	0.00442503	81
GO:0032722	positive regulation of chemokine production	26/4183	39/11673	8.61782e-05	0.00515037	0.00463527	26
GO:0042108	positive regulation of cytokine biosynthetic process	27/4183	41/11673	8.70406e-05	0.00515037	0.00463527	27
GO:0046651	lymphocyte proliferation	80/4183	158/11673	8.90997e-05	0.00521612	0.00469445	80
GO:0032635	interleukin-6 production	51/4183	92/11673	9.20409e-05	0.00533159	0.00479836	51
GO:0050778	positive regulation of immune response	193/4183	434/11673	9.80586e-05	0.00562101	0.00505884	193
GO:0072643	interferon-gamma secretion	11/4183	12/11673	0.000100066	0.00567693	0.00510917	11
GO:0019883	antigen processing and presentation of endogenous antigen	14/4183	17/11673	0.000114572	0.00643357	0.00579014	14
GO:0071356	cellular response to tumor necrosis factor	103/4183	214/11673	0.000130576	0.00725817	0.00653226	103
GO:0001776	leukocyte homeostasis	33/4183	54/11673	0.000132602	0.00729711	0.00656731	33
GO:0002832	negative regulation of response to biotic stimulus	40/4183	69/11673	0.000140968	0.00768066	0.0069125	40
GO:0050727	regulation of inflammatory response	104/4183	217/11673	0.00014929	0.00805436	0.00724883	104
GO:0050870	positive regulation of T cell activation	68/4183	132/11673	0.000151058	0.00807061	0.00726345	68
GO:0052372	modulation by symbiont of entry into host	22/4183	32/11673	0.000152774	0.00808378	0.0072753	22
GO:1901522	positive regulation of transcription from RNA polymerase II promoter involved in cellular response to chemical stimulus	15/4183	19/11673	0.000154654	0.00810537	0.00729473	15
GO:0070231	T cell apoptotic process	23/4183	34/11673	0.000158231	0.00821457	0.00739301	23
GO:0031663	lipopolysaccharide-mediated signaling pathway	27/4183	42/11673	0.000160747	0.00822075	0.00739858	27
GO:0001756	somitogenesis	26/4183	40/11673	0.000162496	0.00822075	0.00739858	26
GO:0050830	defense response to Gram-positive bacterium	25/4183	38/11673	0.000162832	0.00822075	0.00739858	25
GO:0032609	interferon-gamma production	37/4183	63/11673	0.00017185	0.00859716	0.00773734	37
GO:0030098	lymphocyte differentiation	107/4183	225/11673	0.000176603	0.00875539	0.00787975	107
GO:0070663	regulation of leukocyte proliferation	66/4183	128/11673	0.000181249	0.00890549	0.00801483	66
GO:0006399	tRNA metabolic process	89/4183	182/11673	0.00018324	0.00892362	0.00803115	89
GO:0002224	toll-like receptor signaling pathway	59/4183	112/11673	0.000184878	0.00892442	0.00803187	59
GO:0030335	positive regulation of cell migration	165/4183	368/11673	0.000187823	0.00898775	0.00808886	165
GO:0035282	segmentation	35/4183	59/11673	0.000194441	0.00919362	0.00827415	35
GO:0045785	positive regulation of cell adhesion	131/4183	284/11673	0.000195467	0.00919362	0.00827415	131
GO:2000147	positive regulation of cell motility	170/4183	381/11673	0.00020385	0.00950668	0.00855589	170
GO:0002753	cytoplasmic pattern recognition receptor signaling pathway	34/4183	57/11673	0.000206183	0.00953465	0.00858107	34
GO:0034660	ncRNA metabolic process	191/4183	434/11673	0.000211789	0.0097123	0.00874095	191
GO:0032652	regulation of interleukin-1 production	32/4183	53/11673	0.000230114	0.0103796	0.00934154	32
GO:0061053	somite development	32/4183	53/11673	0.000230114	0.0103796	0.00934154	32
GO:0042102	positive regulation of T cell proliferation	31/4183	51/11673	0.00024205	0.0108293	0.00974624	31
GO:0033209	tumor necrosis factor-mediated signaling pathway	69/4183	136/11673	0.000244377	0.0108452	0.00976056	69
GO:0046596	regulation of viral entry into host cell	18/4183	25/11673	0.000250858	0.0109796	0.00988146	18
GO:0010803	regulation of tumor necrosis factor-mediated signaling pathway	30/4183	49/11673	0.000253749	0.0109796	0.00988146	30
GO:0043038	amino acid activation	30/4183	49/11673	0.000253749	0.0109796	0.00988146	30
GO:0070230	positive regulation of lymphocyte apoptotic process	10/4183	11/11673	0.00025738	0.0109796	0.00988146	10
GO:1905331	negative regulation of morphogenesis of an epithelium	10/4183	11/11673	0.00025738	0.0109796	0.00988146	10
GO:0031293	membrane protein intracellular domain proteolysis	13/4183	16/11673	0.000265915	0.0111705	0.0100533	13
GO:0070131	positive regulation of mitochondrial translation	13/4183	16/11673	0.000265915	0.0111705	0.0100533	13
GO:0006418	tRNA aminoacylation for protein translation	28/4183	45/11673	0.000275546	0.0114874	0.0103385	28
GO:0032612	interleukin-1 production	36/4183	62/11673	0.000286834	0.011868	0.0106811	36
GO:0002260	lymphocyte homeostasis	25/4183	39/11673	0.000299713	0.0121606	0.0109444	25
GO:0045824	negative regulation of innate immune response	25/4183	39/11673	0.000299713	0.0121606	0.0109444	25
GO:0051272	positive regulation of cellular component movement	173/4183	391/11673	0.000300534	0.0121606	0.0109444	173
GO:0097300	programmed necrotic cell death	24/4183	37/11673	0.000303911	0.0122075	0.0109866	24
GO:0038061	NIK/NF-kappaB signaling	69/4183	137/11673	0.000321724	0.0127498	0.0114746	69
GO:1903708	positive regulation of hemopoiesis	66/4183	130/11673	0.000322046	0.0127498	0.0114746	66
GO:0045619	regulation of lymphocyte differentiation	59/4183	114/11673	0.000343178	0.0134524	0.012107	59
GO:0035455	response to interferon-alpha	14/4183	18/11673	0.000344684	0.0134524	0.012107	14
GO:0071347	cellular response to interleukin-1	71/4183	142/11673	0.000349644	0.0135361	0.0121823	71
GO:0040017	positive regulation of locomotion	171/4183	387/11673	0.000351746	0.0135361	0.0121823	171
GO:1903557	positive regulation of tumor necrosis factor superfamily cytokine production	32/4183	54/11673	0.000371948	0.0142141	0.0127925	32
GO:0042098	T cell proliferation	61/4183	119/11673	0.000383744	0.0145637	0.0131072	61
GO:0010499	proteasomal ubiquitin-independent protein catabolic process	15/4183	20/11673	0.000412976	0.0155101	0.0139589	15
GO:0031349	positive regulation of defense response	120/4183	261/11673	0.00041641	0.0155101	0.0139589	120
GO:0032675	regulation of interleukin-6 production	46/4183	85/11673	0.000417134	0.0155101	0.0139589	46
GO:0043039	tRNA aminoacylation	29/4183	48/11673	0.000441532	0.0161983	0.0145783	29
GO:0046427	positive regulation of receptor signaling pathway via JAK-STAT	29/4183	48/11673	0.000441532	0.0161983	0.0145783	29
GO:0032103	positive regulation of response to external stimulus	156/4183	351/11673	0.00045537	0.016425	0.0147823	156
GO:0006984	ER-nucleus signaling pathway	28/4183	46/11673	0.000464682	0.016425	0.0147823	28
GO:0032677	regulation of interleukin-8 production	28/4183	46/11673	0.000464682	0.016425	0.0147823	28
GO:1990868	response to chemokine	28/4183	46/11673	0.000464682	0.016425	0.0147823	28
GO:1990869	cellular response to chemokine	28/4183	46/11673	0.000464682	0.016425	0.0147823	28
GO:0032944	regulation of mononuclear cell proliferation	62/4183	122/11673	0.000465619	0.016425	0.0147823	62
GO:1903320	regulation of protein modification by small protein conjugation or removal	96/4183	203/11673	0.000471818	0.0165377	0.0148837	96
GO:0032608	interferon-beta production	27/4183	44/11673	0.000487218	0.0169694	0.0152722	27
GO:0032648	regulation of interferon-beta production	26/4183	42/11673	0.000508656	0.0175956	0.0158358	26
GO:0070129	regulation of mitochondrial translation	17/4183	24/11673	0.000511593	0.0175956	0.0158358	17
GO:0032757	positive regulation of interleukin-8 production	23/4183	36/11673	0.000559879	0.0191367	0.0172228	23
GO:0032663	regulation of interleukin-2 production	22/4183	34/11673	0.000569769	0.0193169	0.017385	22
GO:0032732	positive regulation of interleukin-1 production	20/4183	30/11673	0.00057217	0.0193169	0.017385	20
GO:0002440	production of molecular mediator of immune response	71/4183	144/11673	0.000585019	0.0195113	0.0175599	71
GO:0002699	positive regulation of immune effector process	71/4183	144/11673	0.000585019	0.0195113	0.0175599	71
GO:0032611	interleukin-1 beta production	31/4183	53/11673	0.000627059	0.0207874	0.0187084	31
GO:0007389	pattern specification process	115/4183	251/11673	0.000638241	0.0210159	0.0189141	115
GO:0050663	cytokine secretion	70/4183	142/11673	0.000641592	0.0210159	0.0189141	70
GO:1902107	positive regulation of leukocyte differentiation	52/4183	100/11673	0.000650548	0.0211416	0.0190272	52
GO:0061323	cell proliferation involved in heart morphogenesis	9/4183	10/11673	0.000656953	0.0211416	0.0190272	9
GO:2000136	regulation of cell proliferation involved in heart morphogenesis	9/4183	10/11673	0.000656953	0.0211416	0.0190272	9
GO:0032637	interleukin-8 production	30/4183	51/11673	0.000669747	0.0211911	0.0190717	30
GO:1904894	positive regulation of receptor signaling pathway via STAT	30/4183	51/11673	0.000669747	0.0211911	0.0190717	30
GO:0043433	negative regulation of DNA-binding transcription factor activity	61/4183	121/11673	0.000673895	0.0211911	0.0190717	61
GO:0050670	regulation of lymphocyte proliferation	61/4183	121/11673	0.000673895	0.0211911	0.0190717	61
GO:0070555	response to interleukin-1	77/4183	159/11673	0.000696212	0.0216911	0.0195218	77
GO:0071887	leukocyte apoptotic process	40/4183	73/11673	0.00069768	0.0216911	0.0195218	40
GO:0002705	positive regulation of leukocyte mediated immunity	47/4183	89/11673	0.00074855	0.023142	0.0208275	47
GO:0002819	regulation of adaptive immune response	53/4183	103/11673	0.00080143	0.0244663	0.0220194	53
GO:2001236	regulation of extrinsic apoptotic signaling pathway	62/4183	124/11673	0.000803946	0.0244663	0.0220194	62
GO:0032651	regulation of interleukin-1 beta production	27/4183	45/11673	0.000804726	0.0244663	0.0220194	27
GO:0046631	alpha-beta T cell activation	46/4183	87/11673	0.000819246	0.024771	0.0222935	46
GO:0071542	dopaminergic neuron differentiation	14/4183	19/11673	0.000876766	0.0260836	0.0234749	14
GO:0080111	DNA demethylation	14/4183	19/11673	0.000876766	0.0260836	0.0234749	14
GO:0140053	mitochondrial gene expression	77/4183	160/11673	0.000876879	0.0260836	0.0234749	77
GO:0002685	regulation of leukocyte migration	61/4183	122/11673	0.000882171	0.0260999	0.0234896	61
GO:0070098	chemokine-mediated signaling pathway	24/4183	39/11673	0.000939443	0.0276457	0.0248808	24
GO:0001782	B cell homeostasis	15/4183	21/11673	0.000966064	0.0279803	0.0251819	15
GO:0032607	interferon-alpha production	15/4183	21/11673	0.000966064	0.0279803	0.0251819	15
GO:0035456	response to interferon-beta	15/4183	21/11673	0.000966064	0.0279803	0.0251819	15
GO:0032760	positive regulation of tumor necrosis factor production	30/4183	52/11673	0.00104456	0.0300079	0.0270067	30
GO:0035872	nucleotide-binding domain, leucine rich repeat containing receptor signaling pathway	21/4183	33/11673	0.00104822	0.0300079	0.0270067	21
GO:0097191	extrinsic apoptotic signaling pathway	87/4183	185/11673	0.00105243	0.0300079	0.0270067	87
GO:2000826	regulation of heart morphogenesis	17/4183	25/11673	0.00106565	0.0302283	0.0272051	17
GO:0032653	regulation of interleukin-10 production	20/4183	31/11673	0.00107126	0.0302315	0.0272079	20
GO:0032731	positive regulation of interleukin-1 beta production	18/4183	27/11673	0.00108309	0.0303522	0.0273166	18
GO:0046425	regulation of receptor signaling pathway via JAK-STAT	39/4183	72/11673	0.00108946	0.0303522	0.0273166	39
GO:0002009	morphogenesis of an epithelium	175/4183	405/11673	0.00109208	0.0303522	0.0273166	175
GO:0048872	homeostasis of number of cells	84/4183	178/11673	0.00111688	0.0308854	0.0277965	84
GO:0035710	CD4-positive alpha-beta T cell activation	33/4183	59/11673	0.00124972	0.034215	0.0307931	33
GO:1990266	neutrophil migration	33/4183	59/11673	0.00124972	0.034215	0.0307931	33
GO:1903321	negative regulation of protein modification by small protein conjugation or removal	41/4183	77/11673	0.0012856	0.035023	0.0315203	41
GO:1901222	regulation of NIK/NF-kappaB signaling	44/4183	84/11673	0.00135347	0.0366903	0.0330208	44
GO:0070265	necrotic cell death	26/4183	44/11673	0.00137543	0.0369863	0.0332872	26
GO:0001773	myeloid dendritic cell activation	11/4183	14/11673	0.00137783	0.0369863	0.0332872	11
GO:0002367	cytokine production involved in immune response	40/4183	75/11673	0.00140659	0.0373936	0.0336538	40
GO:1904892	regulation of receptor signaling pathway via STAT	40/4183	75/11673	0.00140659	0.0373936	0.0336538	40
GO:0001910	regulation of leukocyte mediated cytotoxicity	25/4183	42/11673	0.0014651	0.0387617	0.0348851	25
GO:0002474	antigen processing and presentation of peptide antigen via MHC class I	43/4183	82/11673	0.00148345	0.0390595	0.0351531	43
GO:0045580	regulation of T cell differentiation	49/4183	96/11673	0.00155451	0.0407355	0.0366615	49
GO:1904018	positive regulation of vasculature development	63/4183	129/11673	0.00156928	0.0409277	0.0368345	63
GO:0034138	toll-like receptor 3 signaling pathway	12/4183	16/11673	0.00164057	0.0423852	0.0381462	12
GO:0048305	immunoglobulin secretion	12/4183	16/11673	0.00164057	0.0423852	0.0381462	12
GO:1901224	positive regulation of NIK/NF-kappaB signaling	34/4183	62/11673	0.0016809	0.0430873	0.038778	34
GO:0002456	T cell mediated immunity	38/4183	71/11673	0.0016834	0.0430873	0.038778	38
GO:0050777	negative regulation of immune response	48/4183	94/11673	0.00170658	0.0434783	0.0391299	48
GO:0002460	adaptive immune response based on somatic recombination of immune receptors built from immunoglobulin superfamily domains	79/4183	168/11673	0.0017469	0.0443004	0.0398698	79
GO:0050900	leukocyte migration	115/4183	257/11673	0.00180752	0.0452044	0.0406834	115
GO:0032543	mitochondrial translation	64/4183	132/11673	0.00181789	0.0452044	0.0406834	64
GO:0032613	interleukin-10 production	21/4183	34/11673	0.0018211	0.0452044	0.0406834	21
GO:0032088	negative regulation of NF-kappaB transcription factor activity	33/4183	60/11673	0.00183136	0.0452044	0.0406834	33
GO:0060740	prostate gland epithelium morphogenesis	13/4183	18/11673	0.00183183	0.0452044	0.0406834	13
GO:1990774	tumor necrosis factor secretion	13/4183	18/11673	0.00183183	0.0452044	0.0406834	13
GO:0030217	T cell differentiation	76/4183	161/11673	0.00185449	0.0455591	0.0410026	76
GO:2000027	regulation of animal organ morphogenesis	85/4183	183/11673	0.00188015	0.0458471	0.0412618	85
GO:0043551	regulation of phosphatidylinositol 3-kinase activity	20/4183	32/11673	0.00189953	0.0458471	0.0412618	20
GO:0070266	necroptotic process	20/4183	32/11673	0.00189953	0.0458471	0.0412618	20
GO:0070423	nucleotide-binding oligomerization domain containing signaling pathway	20/4183	32/11673	0.00189953	0.0458471	0.0412618	20
GO:2001233	regulation of apoptotic signaling pathway	149/4183	343/11673	0.00191283	0.0459665	0.0413693	149
GO:1902692	regulation of neuroblast proliferation	14/4183	20/11673	0.00195894	0.0468698	0.0421823	14
GO:0042116	macrophage activation	32/4183	58/11673	0.00199445	0.0473816	0.0426428	32
GO:1902041	regulation of extrinsic apoptotic signaling pathway via death domain receptors	27/4183	47/11673	0.00200209	0.0473816	0.0426428	27
GO:0002821	positive regulation of adaptive immune response	36/4183	67/11673	0.00201387	0.0473816	0.0426428	36
GO:0048247	lymphocyte chemotaxis	18/4183	28/11673	0.00202109	0.0473816	0.0426428	18
GO:0002687	positive regulation of leukocyte migration	43/4183	83/11673	0.00202338	0.0473816	0.0426428	43
GO:0002369	T cell cytokine production	17/4183	26/11673	0.00205426	0.0476987	0.0429282	17
GO:0062125	regulation of mitochondrial gene expression	17/4183	26/11673	0.00205426	0.0476987	0.0429282	17
