# Supplementary material for: Interferon lambda 4 impairs hepatitis C viral antigen presentation and attenuates T cell responses
Source: Nat Commun. 2021 Aug 12;12:4882. doi: 10.1038/s41467-021-25218-x (PMC8360984; doi:10.1038/s41467-021-25218-x)
Supplement: Supplementary file 5 — Supplementary Data 2 [file 41467_2021_25218_MOESM5_ESM.xlsx]

## Sheet: Table S5
Supplementary Data 2: Enriched pathways in the gene set regulated by SeV infection in organoids of TT genotype
Overrepresentation analysis (ORA) of the "Biological Process - Gene Ontology" (GO) terms of the differentially expressed genes was performed in TT organoids (Methods). Differentially expressed genes were compared against all tested genes (after filtering). Benjamini-Hochberg multiple-testing correction was applied.
ID	Description	GeneRatio	BgRatio	pvalue	p.adjust	qvalue	Count
GO:0051607	defense response to virus	112/2991	183/11673	1.52402e-24	8.33792e-21	7.27841e-21	112
GO:0009615	response to virus	133/2991	245/11673	4.71455e-22	7.07912e-19	6.17956e-19	133
GO:0001817	regulation of cytokine production	216/2991	473/11673	5.13621e-22	7.07912e-19	6.17956e-19	216
GO:0034341	response to interferon-gamma	89/2991	138/11673	5.17574e-22	7.07912e-19	6.17956e-19	89
GO:0060337	type I interferon signaling pathway	55/2991	76/11673	1.4987e-17	1.12762e-14	9.84334e-15	55
GO:0071357	cellular response to type I interferon	55/2991	76/11673	1.4987e-17	1.12762e-14	9.84334e-15	55
GO:0034340	response to type I interferon	57/2991	80/11673	1.26965e-17	1.12762e-14	9.84334e-15	57
GO:0071346	cellular response to interferon-gamma	77/2991	125/11673	1.64887e-17	1.12762e-14	9.84334e-15	77
GO:0060333	interferon-gamma-mediated signaling pathway	51/2991	71/11673	3.79326e-16	2.30588e-13	2.01287e-13	51
GO:1903901	negative regulation of viral life cycle	50/2991	70/11673	1.07813e-15	5.89843e-13	5.14891e-13	50
GO:0031347	regulation of defense response	194/2991	461/11673	2.90536e-15	1.3246e-12	1.15628e-12	194
GO:0048525	negative regulation of viral process	56/2991	84/11673	2.70671e-15	1.3246e-12	1.15628e-12	56
GO:0002237	response to molecule of bacterial origin	111/2991	226/11673	1.66906e-14	7.02419e-12	6.13162e-12	111
GO:0032496	response to lipopolysaccharide	108/2991	218/11673	1.80519e-14	7.05442e-12	6.158e-12	108
GO:0002831	regulation of response to biotic stimulus	136/2991	297/11673	2.25535e-14	8.22603e-12	7.18073e-12	136
GO:0001819	positive regulation of cytokine production	140/2991	309/11673	2.64906e-14	9.05813e-12	7.90709e-12	140
GO:0009617	response to bacterium	156/2991	359/11673	6.9922e-14	2.25025e-11	1.96431e-11	156
GO:0071222	cellular response to lipopolysaccharide	76/2991	137/11673	8.04666e-14	2.44574e-11	2.13495e-11	76
GO:0060759	regulation of response to cytokine stimulus	77/2991	143/11673	4.5242e-13	1.30273e-10	1.13719e-10	77
GO:1903900	regulation of viral life cycle	71/2991	128/11673	5.33607e-13	1.45968e-10	1.2742e-10	71
GO:0071219	cellular response to molecule of bacterial origin	76/2991	142/11673	9.68663e-13	2.5236e-10	2.20292e-10	76
GO:0001959	regulation of cytokine-mediated signaling pathway	72/2991	134/11673	2.98166e-12	7.41484e-10	6.47262e-10	72
GO:0045071	negative regulation of viral genome replication	36/2991	50/11673	7.78771e-12	1.85246e-09	1.61706e-09	36
GO:0032606	type I interferon production	62/2991	111/11673	1.05566e-11	2.40646e-09	2.10067e-09	62
GO:0007249	I-kappaB kinase/NF-kappaB signaling	104/2991	225/11673	1.32927e-11	2.90896e-09	2.53932e-09	104
GO:0032479	regulation of type I interferon production	61/2991	109/11673	1.38612e-11	2.91673e-09	2.54609e-09	61
GO:0071216	cellular response to biotic stimulus	81/2991	163/11673	2.80414e-11	5.68202e-09	4.96e-09	81
GO:0006954	inflammatory response	174/2991	438/11673	3.03584e-11	5.93181e-09	5.17805e-09	174
GO:0043123	positive regulation of I-kappaB kinase/NF-kappaB signaling	78/2991	158/11673	9.82405e-11	1.85336e-08	1.61785e-08	78
GO:0043122	regulation of I-kappaB kinase/NF-kappaB signaling	92/2991	199/11673	1.99192e-10	3.63259e-08	3.17099e-08	92
GO:0031349	positive regulation of defense response	113/2991	261/11673	2.70551e-10	4.74416e-08	4.14131e-08	113
GO:0050792	regulation of viral process	86/2991	183/11673	2.77487e-10	4.74416e-08	4.14131e-08	86
GO:0045088	regulation of innate immune response	99/2991	221/11673	3.65301e-10	6.05624e-08	5.28666e-08	99
GO:0045069	regulation of viral genome replication	48/2991	83/11673	4.5085e-10	7.25471e-08	6.33284e-08	48
GO:0002753	cytoplasmic pattern recognition receptor signaling pathway	37/2991	57/11673	4.65986e-10	7.28403e-08	6.35844e-08	37
GO:0002221	pattern recognition receptor signaling pathway	75/2991	154/11673	5.00705e-10	7.60933e-08	6.6424e-08	75
GO:0043903	regulation of interspecies interactions between organisms	89/2991	194/11673	6.41958e-10	9.49231e-08	8.2861e-08	89
GO:0051091	positive regulation of DNA-binding transcription factor activity	91/2991	203/11673	1.79474e-09	2.58396e-07	2.25561e-07	91
GO:0034612	response to tumor necrosis factor	100/2991	230/11673	2.1923e-09	3.0754e-07	2.6846e-07	100
GO:0050778	positive regulation of immune response	166/2991	434/11673	2.52296e-09	3.45078e-07	3.01228e-07	166
GO:0042089	cytokine biosynthetic process	41/2991	69/11673	2.74007e-09	3.65633e-07	3.19171e-07	41
GO:0002697	regulation of immune effector process	113/2991	270/11673	3.01054e-09	3.87607e-07	3.38353e-07	113
GO:0042035	regulation of cytokine biosynthetic process	38/2991	62/11673	3.04645e-09	3.87607e-07	3.38353e-07	38
GO:0051092	positive regulation of NF-kappaB transcription factor activity	63/2991	126/11673	3.23018e-09	4.01644e-07	3.50606e-07	63
GO:0032103	positive regulation of response to external stimulus	139/2991	351/11673	3.92749e-09	4.77496e-07	4.1682e-07	139
GO:0042107	cytokine metabolic process	41/2991	70/11673	4.98338e-09	5.92697e-07	5.17382e-07	41
GO:0001818	negative regulation of cytokine production	81/2991	179/11673	8.20361e-09	9.35041e-07	8.16223e-07	81
GO:0071356	cellular response to tumor necrosis factor	93/2991	214/11673	8.20196e-09	9.35041e-07	8.16223e-07	93
GO:0042110	T cell activation	121/2991	301/11673	1.46101e-08	1.63126e-06	1.42397e-06	121
GO:0032480	negative regulation of type I interferon production	26/2991	37/11673	1.51633e-08	1.65917e-06	1.44833e-06	26
GO:0051090	regulation of DNA-binding transcription factor activity	129/2991	327/11673	1.87737e-08	2.01394e-06	1.75802e-06	129
GO:0046649	lymphocyte activation	162/2991	432/11673	1.9678e-08	2.07036e-06	1.80727e-06	162
GO:0071347	cellular response to interleukin-1	67/2991	142/11673	2.09623e-08	2.16387e-06	1.8889e-06	67
GO:1903037	regulation of leukocyte cell-cell adhesion	86/2991	197/11673	2.30545e-08	2.33576e-06	2.03895e-06	86
GO:0070665	positive regulation of leukocyte proliferation	42/2991	76/11673	3.42929e-08	3.41121e-06	2.97774e-06	42
GO:0050727	regulation of inflammatory response	92/2991	217/11673	4.20746e-08	4.11053e-06	3.5882e-06	92
GO:0033209	tumor necrosis factor-mediated signaling pathway	64/2991	136/11673	4.89465e-08	4.698e-06	4.10102e-06	64
GO:0002683	negative regulation of immune system process	113/2991	282/11673	5.36898e-08	5.06443e-06	4.42089e-06	113
GO:0050688	regulation of defense response to virus	36/2991	62/11673	5.87229e-08	5.44531e-06	4.75336e-06	36
GO:0019079	viral genome replication	53/2991	107/11673	8.4158e-08	7.67381e-06	6.69868e-06	53
GO:0002250	adaptive immune response	97/2991	236/11673	1.12669e-07	1.01051e-05	8.82103e-06	97
GO:0070555	response to interleukin-1	71/2991	159/11673	1.29533e-07	1.14302e-05	9.97777e-06	71
GO:0022409	positive regulation of cell-cell adhesion	75/2991	171/11673	1.42706e-07	1.23928e-05	1.0818e-05	75
GO:0050691	regulation of defense response to virus by host	21/2991	29/11673	1.67892e-07	1.43522e-05	1.25284e-05	21
GO:0060760	positive regulation of response to cytokine stimulus	29/2991	47/11673	1.84872e-07	1.55605e-05	1.35832e-05	29
GO:1903039	positive regulation of leukocyte cell-cell adhesion	65/2991	143/11673	1.95645e-07	1.61437e-05	1.40923e-05	65
GO:0007159	leukocyte cell-cell adhesion	90/2991	217/11673	1.97702e-07	1.61437e-05	1.40923e-05	90
GO:0042509	regulation of tyrosine phosphorylation of STAT protein	28/2991	45/11673	2.33689e-07	1.88017e-05	1.64125e-05	28
GO:0022407	regulation of cell-cell adhesion	108/2991	274/11673	2.82595e-07	2.24069e-05	1.95596e-05	108
GO:1903706	regulation of hemopoiesis	126/2991	332/11673	3.54261e-07	2.7298e-05	2.38292e-05	126
GO:0032946	positive regulation of mononuclear cell proliferation	39/2991	73/11673	3.493e-07	2.7298e-05	2.38292e-05	39
GO:0007259	receptor signaling pathway via JAK-STAT	46/2991	92/11673	4.18988e-07	3.18373e-05	2.77917e-05	46
GO:0070661	leukocyte proliferation	74/2991	172/11673	4.36307e-07	3.26991e-05	2.85439e-05	74
GO:0038061	NIK/NF-kappaB signaling	62/2991	137/11673	4.49876e-07	3.32605e-05	2.9034e-05	62
GO:2001233	regulation of apoptotic signaling pathway	129/2991	343/11673	4.60578e-07	3.35976e-05	2.93283e-05	129
GO:0097696	receptor signaling pathway via STAT	47/2991	95/11673	4.69054e-07	3.37657e-05	2.9475e-05	47
GO:0002230	positive regulation of defense response to virus by host	16/2991	20/11673	5.42133e-07	3.85196e-05	3.36248e-05	16
GO:0050863	regulation of T cell activation	85/2991	206/11673	5.56324e-07	3.90211e-05	3.40626e-05	85
GO:0051249	regulation of lymphocyte activation	106/2991	272/11673	6.95344e-07	4.81548e-05	4.20357e-05	106
GO:0001961	positive regulation of cytokine-mediated signaling pathway	26/2991	42/11673	7.30361e-07	4.99475e-05	4.36006e-05	26
GO:0050671	positive regulation of lymphocyte proliferation	38/2991	72/11673	7.40479e-07	5.00143e-05	4.36589e-05	38
GO:0007260	tyrosine phosphorylation of STAT protein	28/2991	47/11673	8.4427e-07	5.63293e-05	4.91714e-05	28
GO:0002694	regulation of leukocyte activation	122/2991	325/11673	1.05363e-06	6.94506e-05	6.06254e-05	122
GO:0042531	positive regulation of tyrosine phosphorylation of STAT protein	23/2991	36/11673	1.44691e-06	9.42389e-05	8.22638e-05	23
GO:0097193	intrinsic apoptotic signaling pathway	100/2991	258/11673	1.90163e-06	0.000122398	0.000106844	100
GO:0042102	positive regulation of T cell proliferation	29/2991	51/11673	2.06116e-06	0.000131123	0.000114461	29
GO:0032943	mononuclear cell proliferation	68/2991	160/11673	2.14381e-06	0.000134814	0.000117683	68
GO:0070423	nucleotide-binding oligomerization domain containing signaling pathway	21/2991	32/11673	2.19925e-06	0.000136728	0.000119354	21
GO:0019058	viral life cycle	107/2991	281/11673	2.23414e-06	0.000137337	0.000119885	107
GO:0032722	positive regulation of chemokine production	24/2991	39/11673	2.28242e-06	0.000138746	0.000121115	24
GO:0070663	regulation of leukocyte proliferation	57/2991	128/11673	2.43582e-06	0.000146444	0.000127835	57
GO:0010803	regulation of tumor necrosis factor-mediated signaling pathway	28/2991	49/11673	2.7037e-06	0.000157361	0.000137365	28
GO:0002833	positive regulation of response to biotic stimulus	75/2991	182/11673	2.68546e-06	0.000157361	0.000137365	75
GO:0097191	extrinsic apoptotic signaling pathway	76/2991	185/11673	2.65544e-06	0.000157361	0.000137365	76
GO:0046651	lymphocyte proliferation	67/2991	158/11673	2.79043e-06	0.000160699	0.000140279	67
GO:0001910	regulation of leukocyte mediated cytotoxicity	25/2991	42/11673	3.34752e-06	0.000189445	0.000165372	25
GO:0050870	positive regulation of T cell activation	58/2991	132/11673	3.35883e-06	0.000189445	0.000165372	58
GO:0050867	positive regulation of cell activation	83/2991	208/11673	3.73946e-06	0.000208761	0.000182233	83
GO:0002696	positive regulation of leukocyte activation	81/2991	202/11673	3.9045e-06	0.000215773	0.000188354	81
GO:0002521	leukocyte differentiation	123/2991	336/11673	4.15867e-06	0.000227521	0.000198609	123
GO:0098586	cellular response to virus	24/2991	40/11673	4.32204e-06	0.000234118	0.000204368	24
GO:1902105	regulation of leukocyte differentiation	73/2991	178/11673	4.46913e-06	0.000239712	0.000209251	73
GO:0035872	nucleotide-binding domain, leucine rich repeat containing receptor signaling pathway	21/2991	33/11673	4.58743e-06	0.000243668	0.000212705	21
GO:0000209	protein polyubiquitination	105/2991	279/11673	5.13254e-06	0.000270001	0.000235691	105
GO:0050830	defense response to Gram-positive bacterium	23/2991	38/11673	5.56238e-06	0.000289827	0.000252998	23
GO:0046427	positive regulation of receptor signaling pathway via JAK-STAT	27/2991	48/11673	6.12705e-06	0.000316237	0.000276052	27
GO:0002832	negative regulation of response to biotic stimulus	35/2991	69/11673	6.5591e-06	0.000332417	0.000290176	35
GO:0050729	positive regulation of inflammatory response	43/2991	91/11673	6.56207e-06	0.000332417	0.000290176	43
GO:0071396	cellular response to lipid	152/2991	435/11673	6.8734e-06	0.000344994	0.000301155	152
GO:0051251	positive regulation of lymphocyte activation	72/2991	177/11673	7.30633e-06	0.00036339	0.000317214	72
GO:0046425	regulation of receptor signaling pathway via JAK-STAT	36/2991	72/11673	7.42469e-06	0.000365951	0.000319448	36
GO:1904894	positive regulation of receptor signaling pathway via STAT	28/2991	51/11673	7.79705e-06	0.000380872	0.000332474	28
GO:1904892	regulation of receptor signaling pathway via STAT	37/2991	75/11673	8.29233e-06	0.000401481	0.000350464	37
GO:0071706	tumor necrosis factor superfamily cytokine production	44/2991	95/11673	9.83399e-06	0.000471945	0.000411974	44
GO:0050865	regulation of cell activation	125/2991	348/11673	1.01753e-05	0.000472511	0.000412468	125
GO:0046596	regulation of viral entry into host cell	17/2991	25/11673	1.02776e-05	0.000472511	0.000412468	17
GO:0045824	negative regulation of innate immune response	23/2991	39/11673	1.02773e-05	0.000472511	0.000412468	23
GO:2001236	regulation of extrinsic apoptotic signaling pathway	54/2991	124/11673	9.93859e-06	0.000472511	0.000412468	54
GO:1903708	positive regulation of hemopoiesis	56/2991	130/11673	1.01856e-05	0.000472511	0.000412468	56
GO:0050663	cytokine secretion	60/2991	142/11673	1.03761e-05	0.000473065	0.000412952	60
GO:0032608	interferon-beta production	25/2991	44/11673	1.06212e-05	0.000480236	0.000419211	25
GO:0050730	regulation of peptidyl-tyrosine phosphorylation	70/2991	173/11673	1.20665e-05	0.000541115	0.000472355	70
GO:0031341	regulation of cell killing	28/2991	52/11673	1.27829e-05	0.000565755	0.000493864	28
GO:0042098	T cell proliferation	52/2991	119/11673	1.28228e-05	0.000565755	0.000493864	52
GO:0032944	regulation of mononuclear cell proliferation	53/2991	122/11673	1.30218e-05	0.000569938	0.000497515	53
GO:0097300	programmed necrotic cell death	22/2991	37/11673	1.33422e-05	0.00057771	0.000504299	22
GO:2001242	regulation of intrinsic apoptotic signaling pathway	61/2991	146/11673	1.34106e-05	0.00057771	0.000504299	61
GO:0045089	positive regulation of innate immune response	65/2991	159/11673	1.65281e-05	0.000706449	0.000616679	65
GO:0032640	tumor necrosis factor production	42/2991	91/11673	1.72886e-05	0.000727585	0.00063513	42
GO:1903555	regulation of tumor necrosis factor superfamily cytokine production	42/2991	91/11673	1.72886e-05	0.000727585	0.00063513	42
GO:0050900	leukocyte migration	96/2991	257/11673	1.82754e-05	0.000763242	0.000666255	96
GO:0050670	regulation of lymphocyte proliferation	52/2991	121/11673	2.25407e-05	0.000934245	0.000815529	52
GO:0032635	interleukin-6 production	42/2991	92/11673	2.40047e-05	0.000987443	0.000861967	42
GO:0032481	positive regulation of type I interferon production	34/2991	70/11673	2.89499e-05	0.00117322	0.00102414	34
GO:1901222	regulation of NIK/NF-kappaB signaling	39/2991	84/11673	2.88702e-05	0.00117322	0.00102414	39
GO:0050731	positive regulation of peptidyl-tyrosine phosphorylation	51/2991	119/11673	2.94513e-05	0.00118476	0.00103421	51
GO:1990868	response to chemokine	25/2991	46/11673	3.0048e-05	0.00119125	0.00103988	25
GO:1990869	cellular response to chemokine	25/2991	46/11673	3.0048e-05	0.00119125	0.00103988	25
GO:0042108	positive regulation of cytokine biosynthetic process	23/2991	41/11673	3.16711e-05	0.00124657	0.00108816	23
GO:0060326	cell chemotaxis	69/2991	175/11673	3.78124e-05	0.00147765	0.00128988	69
GO:0010499	proteasomal ubiquitin-independent protein catabolic process	14/2991	20/11673	3.9163e-05	0.00151958	0.00132649	14
GO:0032675	regulation of interleukin-6 production	39/2991	85/11673	4.0282e-05	0.00155199	0.00135478	39
GO:0002456	T cell mediated immunity	34/2991	71/11673	4.19885e-05	0.00159797	0.00139491	34
GO:0032680	regulation of tumor necrosis factor production	40/2991	88/11673	4.20595e-05	0.00159797	0.00139491	40
GO:0050777	negative regulation of immune response	42/2991	94/11673	4.50724e-05	0.00170063	0.00148453	42
GO:1902107	positive regulation of leukocyte differentiation	44/2991	100/11673	4.73655e-05	0.00177491	0.00154937	44
GO:0031293	membrane protein intracellular domain proteolysis	12/2991	16/11673	4.90662e-05	0.00182307	0.00159141	12
GO:0032642	regulation of chemokine production	28/2991	55/11673	4.97258e-05	0.00182307	0.00159141	28
GO:0002224	toll-like receptor signaling pathway	48/2991	112/11673	4.99342e-05	0.00182307	0.00159141	48
GO:0030595	leukocyte chemotaxis	53/2991	127/11673	4.99835e-05	0.00182307	0.00159141	53
GO:0001773	myeloid dendritic cell activation	11/2991	14/11673	5.04943e-05	0.0018295	0.00159702	11
GO:0052372	modulation by symbiont of entry into host	19/2991	32/11673	5.35531e-05	0.00189025	0.00165005	19
GO:0070266	necroptotic process	19/2991	32/11673	5.35531e-05	0.00189025	0.00165005	19
GO:0031663	lipopolysaccharide-mediated signaling pathway	23/2991	42/11673	5.31069e-05	0.00189025	0.00165005	23
GO:0032648	regulation of interferon-beta production	23/2991	42/11673	5.31069e-05	0.00189025	0.00165005	23
GO:2001235	positive regulation of apoptotic signaling pathway	63/2991	158/11673	5.45439e-05	0.00191288	0.00166981	63
GO:0039528	cytoplasmic pattern recognition receptor signaling pathway in response to virus	16/2991	25/11673	5.85007e-05	0.00203858	0.00177954	16
GO:0016579	protein deubiquitination	89/2991	241/11673	5.93289e-05	0.00205436	0.00179331	89
GO:0042129	regulation of T cell proliferation	42/2991	95/11673	6.09844e-05	0.0020984	0.00183175	42
GO:0002460	adaptive immune response based on somatic recombination of immune receptors built from immunoglobulin superfamily domains	66/2991	168/11673	6.2936e-05	0.00215202	0.00187856	66
GO:0002685	regulation of leukocyte migration	51/2991	122/11673	6.52039e-05	0.00221572	0.00193416	51
GO:0001912	positive regulation of leukocyte mediated cytotoxicity	18/2991	30/11673	6.95655e-05	0.00234934	0.0020508	18
GO:0001756	somitogenesis	22/2991	40/11673	7.05894e-05	0.00236929	0.00206822	22
GO:0042254	ribosome biogenesis	100/2991	278/11673	7.13655e-05	0.00238074	0.00207821	100
GO:0031343	positive regulation of cell killing	20/2991	35/11673	7.28742e-05	0.00241633	0.00210928	20
GO:0038034	signal transduction in absence of ligand	28/2991	56/11673	7.5309e-05	0.00246716	0.00215365	28
GO:0097192	extrinsic apoptotic signaling pathway in absence of ligand	28/2991	56/11673	7.5309e-05	0.00246716	0.00215365	28
GO:0032755	positive regulation of interleukin-6 production	29/2991	59/11673	8.38271e-05	0.00272987	0.00238298	29
GO:0050707	regulation of cytokine secretion	50/2991	120/11673	8.46177e-05	0.00273931	0.00239122	50
GO:0032607	interferon-alpha production	14/2991	21/11673	8.9732e-05	0.00285421	0.00249152	14
GO:0035456	response to interferon-beta	14/2991	21/11673	8.9732e-05	0.00285421	0.00249152	14
GO:0016072	rRNA metabolic process	79/2991	211/11673	8.90369e-05	0.00285421	0.00249152	79
GO:0034660	ncRNA metabolic process	146/2991	434/11673	9.05319e-05	0.00286301	0.0024992	146
GO:2001237	negative regulation of extrinsic apoptotic signaling pathway	36/2991	79/11673	9.37997e-05	0.0029493	0.00257453	36
GO:0070646	protein modification by small protein removal	93/2991	257/11673	9.80979e-05	0.00306682	0.00267712	93
GO:0001776	leukocyte homeostasis	27/2991	54/11673	0.000100777	0.00313267	0.00273459	27
GO:1901522	positive regulation of transcription from RNA polymerase II promoter involved in cellular response to chemical stimulus	13/2991	19/11673	0.00010842	0.00335123	0.00292538	13
GO:0045785	positive regulation of cell adhesion	101/2991	284/11673	0.000109058	0.003352	0.00292606	101
GO:0002819	regulation of adaptive immune response	44/2991	103/11673	0.000110773	0.00337293	0.00294433	44
GO:0097529	myeloid leukocyte migration	47/2991	112/11673	0.000110972	0.00337293	0.00294433	47
GO:2001234	negative regulation of apoptotic signaling pathway	71/2991	187/11673	0.000120496	0.00364218	0.00317937	71
GO:0061900	glial cell activation	18/2991	31/11673	0.000126262	0.0037955	0.0033132	18
GO:0045954	positive regulation of natural killer cell mediated cytotoxicity	12/2991	17/11673	0.000127779	0.00382009	0.00333466	12
GO:0030593	neutrophil chemotaxis	26/2991	52/11673	0.000134924	0.00401178	0.003502	26
GO:0070265	necrotic cell death	23/2991	44/11673	0.000137768	0.0040523	0.00353737	23
GO:0071674	mononuclear cell migration	23/2991	44/11673	0.000137768	0.0040523	0.00353737	23
GO:0046597	negative regulation of viral entry into host cell	11/2991	15/11673	0.000145286	0.0042056	0.00367119	11
GO:0090025	regulation of monocyte chemotaxis	11/2991	15/11673	0.000145286	0.0042056	0.00367119	11
GO:1902187	negative regulation of viral release from host cell	11/2991	15/11673	0.000145286	0.0042056	0.00367119	11
GO:0043410	positive regulation of MAPK cascade	121/2991	353/11673	0.000148423	0.00420798	0.00367327	121
GO:0042269	regulation of natural killer cell mediated cytotoxicity	15/2991	24/11673	0.000148445	0.00420798	0.00367327	15
GO:1901099	negative regulation of signal transduction in absence of ligand	15/2991	24/11673	0.000148445	0.00420798	0.00367327	15
GO:2001240	negative regulation of extrinsic apoptotic signaling pathway in absence of ligand	15/2991	24/11673	0.000148445	0.00420798	0.00367327	15
GO:0070098	chemokine-mediated signaling pathway	21/2991	39/11673	0.00015443	0.00435507	0.00380167	21
GO:0002507	tolerance induction	10/2991	13/11673	0.00015642	0.00438858	0.00383091	10
GO:0043487	regulation of RNA stability	63/2991	163/11673	0.000158471	0.00442345	0.00386135	63
GO:0042116	macrophage activation	28/2991	58/11673	0.000164198	0.00451421	0.00394058	28
GO:0070059	intrinsic apoptotic signaling pathway in response to endoplasmic reticulum stress	28/2991	58/11673	0.000164198	0.00451421	0.00394058	28
GO:0018108	peptidyl-tyrosine phosphorylation	89/2991	247/11673	0.00016274	0.00451421	0.00394058	89
GO:0002756	MyD88-independent toll-like receptor signaling pathway	17/2991	29/11673	0.00016575	0.00453409	0.00395794	17
GO:2000147	positive regulation of cell motility	129/2991	381/11673	0.000167125	0.00454896	0.00397092	129
GO:0030335	positive regulation of cell migration	125/2991	368/11673	0.000180008	0.00487535	0.00425583	125
GO:0045619	regulation of lymphocyte differentiation	47/2991	114/11673	0.000184095	0.0049615	0.00433103	47
GO:0042742	defense response to bacterium	42/2991	99/11673	0.000188909	0.00506628	0.0044225	42
GO:0002253	activation of immune response	104/2991	298/11673	0.000198426	0.00529555	0.00462263	104
GO:0032611	interleukin-1 beta production	26/2991	53/11673	0.000200804	0.00530723	0.00463283	26
GO:0061053	somite development	26/2991	53/11673	0.000200804	0.00530723	0.00463283	26
GO:0150076	neuroinflammatory response	20/2991	37/11673	0.000206262	0.00542529	0.00473589	20
GO:0062207	regulation of pattern recognition receptor signaling pathway	32/2991	70/11673	0.000209859	0.00549349	0.00479542	32
GO:0002548	monocyte chemotaxis	16/2991	27/11673	0.000217058	0.00565487	0.00493629	16
GO:0001913	T cell mediated cytotoxicity	18/2991	32/11673	0.000219746	0.00569777	0.00497374	18
GO:0040017	positive regulation of locomotion	130/2991	387/11673	0.00023147	0.00597344	0.00521438	130
GO:0035282	segmentation	28/2991	59/11673	0.000236791	0.00605366	0.00528441	28
GO:1990266	neutrophil migration	28/2991	59/11673	0.000236791	0.00605366	0.00528441	28
GO:0070498	interleukin-1-mediated signaling pathway	40/2991	94/11673	0.00024619	0.00626467	0.0054686	40
GO:0051272	positive regulation of cellular component movement	131/2991	391/11673	0.000248737	0.00630018	0.00549961	131
GO:0032612	interleukin-1 production	29/2991	62/11673	0.000252416	0.00636391	0.00555524	29
GO:0018212	peptidyl-tyrosine modification	89/2991	250/11673	0.000261445	0.00656132	0.00572756	89
GO:0032637	interleukin-8 production	25/2991	51/11673	0.000268949	0.00671881	0.00586504	25
GO:0002715	regulation of natural killer cell mediated immunity	15/2991	25/11673	0.00028336	0.00704666	0.00615123	15
GO:0035455	response to interferon-alpha	12/2991	18/11673	0.000293799	0.00720794	0.00629202	12
GO:0039529	RIG-I signaling pathway	12/2991	18/11673	0.000293799	0.00720794	0.00629202	12
GO:2001244	positive regulation of intrinsic apoptotic signaling pathway	26/2991	54/11673	0.000293686	0.00720794	0.00629202	26
GO:0097530	granulocyte migration	33/2991	74/11673	0.00029811	0.00724871	0.0063276	33
GO:0002699	positive regulation of immune effector process	56/2991	144/11673	0.000297597	0.00724871	0.0063276	56
GO:0043618	regulation of transcription from RNA polymerase II promoter in response to stress	44/2991	107/11673	0.000311872	0.0075498	0.00659043	44
GO:0050715	positive regulation of cytokine secretion	36/2991	83/11673	0.000315769	0.00757706	0.00661423	36
GO:0007173	epidermal growth factor receptor signaling pathway	43/2991	104/11673	0.000315334	0.00757706	0.00661423	43
GO:0006364	rRNA processing	74/2991	202/11673	0.000317504	0.00758544	0.00662155	74
GO:0032677	regulation of interleukin-8 production	23/2991	46/11673	0.000324914	0.00769526	0.00671741	23
GO:0030098	lymphocyte differentiation	81/2991	225/11673	0.00032386	0.00769526	0.00671741	81
GO:0032602	chemokine production	28/2991	60/11673	0.000336488	0.00793502	0.00692671	28
GO:0048305	immunoglobulin secretion	11/2991	16/11673	0.000356969	0.00834605	0.0072855	11
GO:0150077	regulation of neuroinflammatory response	11/2991	16/11673	0.000356969	0.00834605	0.0072855	11
GO:0001774	microglial cell activation	14/2991	23/11673	0.000368414	0.00846716	0.00739122	14
GO:0002269	leukocyte activation involved in inflammatory response	14/2991	23/11673	0.000368414	0.00846716	0.00739122	14
GO:0097028	dendritic cell differentiation	14/2991	23/11673	0.000368414	0.00846716	0.00739122	14
GO:0043331	response to dsRNA	18/2991	33/11673	0.000368244	0.00846716	0.00739122	18
GO:0071621	granulocyte chemotaxis	30/2991	66/11673	0.000369887	0.00846716	0.00739122	30
GO:0030217	T cell differentiation	61/2991	161/11673	0.00037443	0.00853544	0.00745083	61
GO:0008625	extrinsic apoptotic signaling pathway via death domain receptors	32/2991	72/11673	0.000394065	0.0089088	0.00777674	32
GO:2000116	regulation of cysteine-type endopeptidase activity	69/2991	187/11673	0.000393114	0.0089088	0.00777674	69
GO:0002483	antigen processing and presentation of endogenous peptide antigen	10/2991	14/11673	0.000421233	0.00928321	0.00810358	10
GO:0019885	antigen processing and presentation of endogenous peptide antigen via MHC class I	10/2991	14/11673	0.000421233	0.00928321	0.00810358	10
GO:0042832	defense response to protozoan	10/2991	14/11673	0.000421233	0.00928321	0.00810358	10
GO:0061158	3'-UTR-mediated mRNA destabilization	10/2991	14/11673	0.000421233	0.00928321	0.00810358	10
GO:0072676	lymphocyte migration	26/2991	55/11673	0.000422504	0.00928321	0.00810358	26
GO:0046631	alpha-beta T cell activation	37/2991	87/11673	0.0004196	0.00928321	0.00810358	37
GO:0045580	regulation of T cell differentiation	40/2991	96/11673	0.000416318	0.00928321	0.00810358	40
GO:0002286	T cell activation involved in immune response	27/2991	58/11673	0.000448668	0.00981865	0.00857097	27
GO:0000463	maturation of LSU-rRNA from tricistronic rRNA transcript (SSU-rRNA 5.8S rRNA LSU-rRNA)	12/2991	12/11673	0.000475021	0.010354	0.00903825	9
GO:0031348	negative regulation of defense response	54/2991	140/11673	0.000478337	0.0103848	0.00906523	54
GO:0007256	activation of JNKK activity	8/2991	10/11673	0.000496283	0.0105648	0.00922234	8
GO:0042271	susceptibility to natural killer cell mediated cytotoxicity	8/2991	10/11673	0.000496283	0.0105648	0.00922234	8
GO:1903265	positive regulation of tumor necrosis factor-mediated signaling pathway	8/2991	10/11673	0.000496283	0.0105648	0.00922234	8
GO:0002534	cytokine production involved in inflammatory response	17/2991	31/11673	0.000492212	0.0105648	0.00922234	17
GO:0032653	regulation of interleukin-10 production	17/2991	31/11673	0.000492212	0.0105648	0.00922234	17
GO:2000117	negative regulation of cysteine-type endopeptidase activity	31/2991	70/11673	0.00052079	0.0110436	0.00964024	31
GO:0042058	regulation of epidermal growth factor receptor signaling pathway	32/2991	73/11673	0.000531274	0.0112224	0.00979634	32
GO:0002429	immune response-activating cell surface receptor signaling pathway	86/2991	245/11673	0.000552343	0.011578	0.0101068	86
GO:0002757	immune response-activating signal transduction	86/2991	245/11673	0.000552343	0.011578	0.0101068	86
GO:0032652	regulation of interleukin-1 production	25/2991	53/11673	0.000564692	0.0117917	0.0102933	25
GO:0032613	interleukin-10 production	18/2991	34/11673	0.000596295	0.0122644	0.0107059	18
GO:0032663	regulation of interleukin-2 production	18/2991	34/11673	0.000596295	0.0122644	0.0107059	18
GO:2001239	regulation of extrinsic apoptotic signaling pathway in absence of ligand	18/2991	34/11673	0.000596295	0.0122644	0.0107059	18
GO:0043488	regulation of mRNA stability	59/2991	157/11673	0.000590011	0.0122644	0.0107059	59
GO:0000470	maturation of LSU-rRNA	12/2991	19/11673	0.00061159	0.0123469	0.010778	12
GO:0001914	regulation of T cell mediated cytotoxicity	12/2991	19/11673	0.00061159	0.0123469	0.010778	12
GO:0002717	positive regulation of natural killer cell mediated immunity	12/2991	19/11673	0.00061159	0.0123469	0.010778	12
GO:0032647	regulation of interferon-alpha production	12/2991	19/11673	0.00061159	0.0123469	0.010778	12
GO:0022613	ribonucleoprotein complex biogenesis	132/2991	402/11673	0.000603845	0.0123469	0.010778	132
GO:0043620	regulation of DNA-templated transcription in response to stress	45/2991	113/11673	0.000619464	0.0124599	0.0108766	45
GO:0032651	regulation of interleukin-1 beta production	22/2991	45/11673	0.000648589	0.0129505	0.0113048	22
GO:0070304	positive regulation of stress-activated protein kinase signaling cascade	51/2991	132/11673	0.000646838	0.0129505	0.0113048	51
GO:1901224	positive regulation of NIK/NF-kappaB signaling	28/2991	62/11673	0.000651932	0.0129699	0.0113218	28
GO:0061013	regulation of mRNA catabolic process	65/2991	177/11673	0.000660912	0.0131009	0.0114362	65
GO:0051250	negative regulation of lymphocyte activation	39/2991	95/11673	0.000693871	0.0137046	0.0119631	39
GO:0030101	natural killer cell activation	23/2991	48/11673	0.000705121	0.0138767	0.0121133	23
GO:0050852	T cell receptor signaling pathway	54/2991	142/11673	0.000712126	0.0139643	0.0121898	54
GO:1903038	negative regulation of leukocyte cell-cell adhesion	35/2991	83/11673	0.000716444	0.0139988	0.0122199	35
GO:0019883	antigen processing and presentation of endogenous antigen	11/2991	17/11673	0.000777151	0.0149186	0.0130228	11
GO:0032727	positive regulation of interferon-alpha production	11/2991	17/11673	0.000777151	0.0149186	0.0130228	11
GO:0042036	negative regulation of cytokine biosynthetic process	11/2991	17/11673	0.000777151	0.0149186	0.0130228	11
GO:0046426	negative regulation of receptor signaling pathway via JAK-STAT	11/2991	17/11673	0.000777151	0.0149186	0.0130228	11
GO:1904893	negative regulation of receptor signaling pathway via STAT	11/2991	17/11673	0.000777151	0.0149186	0.0130228	11
GO:0048872	homeostasis of number of cells	65/2991	178/11673	0.000784805	0.0150128	0.0131051	65
GO:0043551	regulation of phosphatidylinositol 3-kinase activity	17/2991	32/11673	0.000801007	0.0152163	0.0132828	17
GO:1903557	positive regulation of tumor necrosis factor superfamily cytokine production	25/2991	54/11673	0.000798318	0.0152163	0.0132828	25
GO:0032728	positive regulation of interferon-beta production	15/2991	27/11673	0.000879881	0.0166568	0.0145402	15
GO:0032609	interferon-gamma production	28/2991	63/11673	0.000889983	0.0167323	0.0146061	28
GO:0046902	regulation of mitochondrial membrane permeability	28/2991	63/11673	0.000889983	0.0167323	0.0146061	28
GO:0042273	ribosomal large subunit biogenesis	29/2991	66/11673	0.00090892	0.0169717	0.0148151	29
GO:0043154	negative regulation of cysteine-type endopeptidase activity involved in apoptotic process	29/2991	66/11673	0.00090892	0.0169717	0.0148151	29
GO:0043367	CD4-positive alpha-beta T cell differentiation	22/2991	46/11673	0.000945291	0.0175908	0.0153555	22
GO:0001562	response to protozoan	10/2991	15/11673	0.000973129	0.0180474	0.0157541	10
GO:0032874	positive regulation of stress-activated MAPK cascade	50/2991	131/11673	0.00100052	0.0184927	0.0161428	50
GO:0002440	production of molecular mediator of immune response	54/2991	144/11673	0.0010426	0.0192056	0.0167651	54
GO:0032760	positive regulation of tumor necrosis factor production	24/2991	52/11673	0.00106534	0.0195586	0.0170733	24
GO:0032732	positive regulation of interleukin-1 production	16/2991	30/11673	0.00107692	0.0196395	0.0171438	16
GO:0071675	regulation of mononuclear cell migration	16/2991	30/11673	0.00107692	0.0196395	0.0171438	16
GO:0008285	negative regulation of cell population proliferation	153/2991	481/11673	0.00111054	0.0201357	0.017577	153
GO:0051205	protein insertion into membrane	25/2991	55/11673	0.0011115	0.0201357	0.017577	25
GO:2000516	positive regulation of CD4-positive alpha-beta T cell activation	12/2991	20/11673	0.00117341	0.0211743	0.0184836	12
GO:0035666	TRIF-dependent toll-like receptor signaling pathway	14/2991	25/11673	0.00117656	0.0211743	0.0184836	14
GO:0002360	T cell lineage commitment	9/2991	13/11673	0.00119187	0.0213096	0.0186018	9
GO:1900017	positive regulation of cytokine production involved in inflammatory response	9/2991	13/11673	0.00119187	0.0213096	0.0186018	9
GO:0002821	positive regulation of adaptive immune response	29/2991	67/11673	0.00121531	0.0215957	0.0188515	29
GO:1901184	regulation of ERBB signaling pathway	33/2991	79/11673	0.00121972	0.0215957	0.0188515	33
GO:1905897	regulation of response to endoplasmic reticulum stress	33/2991	79/11673	0.00121972	0.0215957	0.0188515	33
GO:0002688	regulation of leukocyte chemotaxis	31/2991	73/11673	0.00122746	0.0216628	0.01891	31
GO:0002695	negative regulation of leukocyte activation	43/2991	110/11673	0.0012598	0.022162	0.0193458	43
GO:0032147	activation of protein kinase activity	86/2991	251/11673	0.00128774	0.0225809	0.0197115	86
GO:0043406	positive regulation of MAP kinase activity	68/2991	191/11673	0.00131275	0.0229458	0.02003	68
GO:0045862	positive regulation of proteolysis	98/2991	292/11673	0.00133584	0.0232751	0.0203175	98
GO:0052547	regulation of peptidase activity	105/2991	316/11673	0.00134469	0.023355	0.0203872	105
GO:1902041	regulation of extrinsic apoptotic signaling pathway via death domain receptors	22/2991	47/11673	0.00135182	0.0234044	0.0204304	22
GO:0033674	positive regulation of kinase activity	135/2991	420/11673	0.00136164	0.0235001	0.0205139	135
GO:0070371	ERK1 and ERK2 cascade	70/2991	198/11673	0.00139178	0.0239448	0.0209021	70
GO:0043011	myeloid dendritic cell differentiation	8/2991	11/11673	0.00140912	0.0240165	0.0209646	8
GO:0045073	regulation of chemokine biosynthetic process	8/2991	11/11673	0.00140912	0.0240165	0.0209646	8
GO:0070431	nucleotide-binding oligomerization domain containing 2 signaling pathway	8/2991	11/11673	0.00140912	0.0240165	0.0209646	8
GO:0002573	myeloid leukocyte differentiation	51/2991	136/11673	0.00141492	0.0240404	0.0209856	51
GO:0032757	positive regulation of interleukin-8 production	18/2991	36/11673	0.00142754	0.0240664	0.0210083	18
GO:0060761	negative regulation of response to cytokine stimulus	23/2991	50/11673	0.00142212	0.0240664	0.0210083	23
GO:0008630	intrinsic apoptotic signaling pathway in response to DNA damage	38/2991	95/11673	0.00143844	0.0240664	0.0210083	38
GO:0050851	antigen receptor-mediated signaling pathway	59/2991	162/11673	0.00143789	0.0240664	0.0210083	59
GO:0052548	regulation of endopeptidase activity	99/2991	296/11673	0.0014357	0.0240664	0.0210083	99
GO:0030225	macrophage differentiation	15/2991	28/11673	0.00144924	0.0241732	0.0211015	15
GO:0002705	positive regulation of leukocyte mediated immunity	36/2991	89/11673	0.00150034	0.0249494	0.021779	36
GO:0035710	CD4-positive alpha-beta T cell activation	26/2991	59/11673	0.00155989	0.0256453	0.0223865	26
GO:0032897	negative regulation of viral transcription	13/2991	23/11673	0.00157315	0.0256453	0.0223865	13
GO:0110111	negative regulation of animal organ morphogenesis	13/2991	23/11673	0.00157315	0.0256453	0.0223865	13
GO:0002260	lymphocyte homeostasis	19/2991	39/11673	0.001575	0.0256453	0.0223865	19
GO:0032623	interleukin-2 production	19/2991	39/11673	0.001575	0.0256453	0.0223865	19
GO:0002768	immune response-regulating cell surface receptor signaling pathway	90/2991	266/11673	0.0015605	0.0256453	0.0223865	90
GO:1903311	regulation of mRNA metabolic process	95/2991	283/11673	0.00155685	0.0256453	0.0223865	95
GO:0046632	alpha-beta T cell differentiation	28/2991	65/11673	0.00159996	0.0259744	0.0226738	28
GO:0030155	regulation of cell adhesion	155/2991	492/11673	0.00161696	0.0261727	0.0228469	155
GO:0002292	T cell differentiation involved in immune response	20/2991	42/11673	0.00170249	0.027454	0.0239654	20
GO:0035690	cellular response to drug	98/2991	294/11673	0.00170615	0.027454	0.0239654	98
GO:0043281	regulation of cysteine-type endopeptidase activity involved in apoptotic process	62/2991	173/11673	0.00174228	0.0279531	0.0244011	62
GO:2000027	regulation of animal organ morphogenesis	65/2991	183/11673	0.00176959	0.0283083	0.0247111	65
GO:0034470	ncRNA processing	116/2991	357/11673	0.00189648	0.0302497	0.0264058	116
GO:0010498	proteasomal protein catabolic process	136/2991	427/11673	0.0019332	0.0307457	0.0268388	136
GO:0002686	negative regulation of leukocyte migration	14/2991	26/11673	0.0019523	0.0308701	0.0269474	14
GO:0032735	positive regulation of interleukin-12 production	14/2991	26/11673	0.0019523	0.0308701	0.0269474	14
GO:0039535	regulation of RIG-I signaling pathway	10/2991	16/11673	0.00200006	0.0314435	0.0274479	10
GO:0022408	negative regulation of cell-cell adhesion	47/2991	125/11673	0.00199964	0.0314435	0.0274479	47
GO:0002764	immune response-regulating signaling pathway	90/2991	268/11673	0.00200994	0.0315083	0.0275044	90
GO:0002367	cytokine production involved in immune response	31/2991	75/11673	0.00206957	0.0322582	0.028159	31
GO:0050868	negative regulation of T cell activation	31/2991	75/11673	0.00206957	0.0322582	0.028159	31
GO:0046634	regulation of alpha-beta T cell activation	26/2991	60/11673	0.0020909	0.032406	0.0282881	26
GO:0002761	regulation of myeloid leukocyte differentiation	30/2991	72/11673	0.00209013	0.032406	0.0282881	30
GO:0001782	B cell homeostasis	12/2991	21/11673	0.00210274	0.0324205	0.0283007	12
GO:0090559	regulation of membrane permeability	29/2991	69/11673	0.00210369	0.0324205	0.0283007	29
GO:0032655	regulation of interleukin-12 production	18/2991	37/11673	0.00212108	0.0325968	0.0284546	18
GO:1900015	regulation of cytokine production involved in inflammatory response	15/2991	29/11673	0.00229695	0.0352006	0.0307276	15
GO:0030522	intracellular receptor signaling pathway	79/2991	232/11673	0.00239757	0.0366399	0.031984	79
GO:0051347	positive regulation of transferase activity	152/2991	486/11673	0.00246132	0.0375094	0.032743	152
GO:0061136	regulation of proteasomal protein catabolic process	58/2991	162/11673	0.00246818	0.0375095	0.0327431	58
GO:0045860	positive regulation of protein kinase activity	125/2991	391/11673	0.00248991	0.0377019	0.032911	125
GO:0002698	negative regulation of immune effector process	34/2991	85/11673	0.00249462	0.0377019	0.032911	34
GO:0001960	negative regulation of cytokine-mediated signaling pathway	21/2991	46/11673	0.00253677	0.0380237	0.0331919	21
GO:0002532	production of molecular mediator involved in inflammatory response	21/2991	46/11673	0.00253677	0.0380237	0.0331919	21
GO:1901185	negative regulation of ERBB signaling pathway	21/2991	46/11673	0.00253677	0.0380237	0.0331919	21
GO:0002474	antigen processing and presentation of peptide antigen via MHC class I	33/2991	82/11673	0.00255115	0.0381348	0.0332889	33
GO:0051023	regulation of immunoglobulin secretion	9/2991	14/11673	0.00257903	0.0384465	0.033561	9
GO:0007176	regulation of epidermal growth factor-activated receptor activity	13/2991	24/11673	0.00263297	0.0389324	0.0339852	13
GO:0032733	positive regulation of interleukin-10 production	13/2991	24/11673	0.00263297	0.0389324	0.0339852	13
GO:0042092	type 2 immune response	13/2991	24/11673	0.00263297	0.0389324	0.0339852	13
GO:0007498	mesoderm development	31/2991	76/11673	0.00265084	0.0389354	0.0339878	31
GO:0032204	regulation of telomere maintenance	31/2991	76/11673	0.00265084	0.0389354	0.0339878	31
GO:0002703	regulation of leukocyte mediated immunity	49/2991	133/11673	0.00265452	0.0389354	0.0339878	49
GO:0071887	leukocyte apoptotic process	30/2991	73/11673	0.00269199	0.0393793	0.0343753	30
GO:0008585	female gonad development	25/2991	58/11673	0.00275813	0.0401322	0.0350325	25
GO:0002708	positive regulation of lymphocyte mediated immunity	28/2991	67/11673	0.00275088	0.0401322	0.0350325	28
GO:0001909	leukocyte mediated cytotoxicity	26/2991	61/11673	0.00276879	0.0401806	0.0350747	26
GO:1903320	regulation of protein modification by small protein conjugation or removal	70/2991	203/11673	0.00288395	0.0417409	0.0364368	70
GO:0002294	CD4-positive alpha-beta T cell differentiation involved in immune response	18/2991	38/11673	0.00307633	0.0438134	0.0382459	18
GO:0001844	protein insertion into mitochondrial membrane involved in apoptotic signaling pathway	14/2991	27/11673	0.00310722	0.0438134	0.0382459	14
GO:0032731	positive regulation of interleukin-1 beta production	14/2991	27/11673	0.00310722	0.0438134	0.0382459	14
GO:0034142	toll-like receptor 4 signaling pathway	14/2991	27/11673	0.00310722	0.0438134	0.0382459	14
GO:0042088	T-helper 1 type immune response	14/2991	27/11673	0.00310722	0.0438134	0.0382459	14
GO:0043330	response to exogenous dsRNA	14/2991	27/11673	0.00310722	0.0438134	0.0382459	14
GO:0002287	alpha-beta T cell activation involved in immune response	18/2991	38/11673	0.00307633	0.0438134	0.0382459	18
GO:0002293	alpha-beta T cell differentiation involved in immune response	18/2991	38/11673	0.00307633	0.0438134	0.0382459	18
GO:0032615	interleukin-12 production	18/2991	38/11673	0.00307633	0.0438134	0.0382459	18
GO:0045620	negative regulation of lymphocyte differentiation	18/2991	38/11673	0.00307633	0.0438134	0.0382459	18
GO:2001243	negative regulation of intrinsic apoptotic signaling pathway	34/2991	86/11673	0.00312682	0.0439765	0.0383883	34
GO:0007219	Notch signaling pathway	49/2991	134/11673	0.00316253	0.0443646	0.0387271	49
GO:0045861	negative regulation of proteolysis	81/2991	241/11673	0.00318695	0.0445928	0.0389263	81
GO:0002687	positive regulation of leukocyte migration	33/2991	83/11673	0.00321053	0.0448081	0.0391143	33
GO:1903573	negative regulation of response to endoplasmic reticulum stress	19/2991	41/11673	0.003252	0.0452714	0.0395187	19
GO:0042033	chemokine biosynthetic process	8/2991	12/11673	0.00327731	0.0452782	0.0395246	8
GO:0050755	chemokine metabolic process	8/2991	12/11673	0.00327731	0.0452782	0.0395246	8
GO:0072643	interferon-gamma secretion	8/2991	12/11673	0.00327731	0.0452782	0.0395246	8
GO:0043405	regulation of MAP kinase activity	85/2991	255/11673	0.00332219	0.0457826	0.039965	85
GO:0002720	positive regulation of cytokine production involved in immune response	20/2991	44/11673	0.00338998	0.0463665	0.0404746	20
GO:0090151	establishment of protein localization to mitochondrial membrane	20/2991	44/11673	0.00338998	0.0463665	0.0404746	20
GO:0070372	regulation of ERK1 and ERK2 cascade	64/2991	184/11673	0.0033828	0.0463665	0.0404746	64
GO:1901216	positive regulation of neuron death	30/2991	74/11673	0.00343564	0.0468738	0.0409175	30
GO:0002009	morphogenesis of an epithelium	128/2991	405/11673	0.00348911	0.0474312	0.0414041	128
GO:1901799	negative regulation of proteasomal protein catabolic process	21/2991	47/11673	0.00349384	0.0474312	0.0414041	21
GO:0071108	protein K48-linked deubiquitination	15/2991	30/11673	0.00351698	0.0475097	0.0414725	15
GO:1902042	negative regulation of extrinsic apoptotic signaling pathway via death domain receptors	15/2991	30/11673	0.00351698	0.0475097	0.0414725	15
GO:0032814	regulation of natural killer cell activation	12/2991	22/11673	0.00355538	0.0479101	0.041822	12
GO:0110110	positive regulation of animal organ morphogenesis	22/2991	50/11673	0.00356722	0.0479515	0.0418582	22
GO:0042590	antigen processing and presentation of exogenous peptide antigen via MHC class I	27/2991	65/11673	0.0035941	0.0481945	0.0420703	27
GO:0032649	regulation of interferon-gamma production	24/2991	56/11673	0.00363665	0.0485609	0.0423902	24
GO:0045582	positive regulation of T cell differentiation	25/2991	59/11673	0.00363918	0.0485609	0.0423902	25
GO:0002822	regulation of adaptive immune response based on somatic recombination of immune receptors built from immunoglobulin superfamily domains	36/2991	93/11673	0.00364926	0.0485769	0.0424041	36
GO:0031331	positive regulation of cellular catabolic process	103/2991	318/11673	0.00367262	0.0487692	0.042572	103
GO:0046330	positive regulation of JNK cascade	41/2991	109/11673	0.0037051	0.0490814	0.0428445	41
GO:0031664	regulation of lipopolysaccharide-mediated signaling pathway	10/2991	17/11673	0.00374708	0.0491613	0.0429143	10
GO:0032495	response to muramyl dipeptide	10/2991	17/11673	0.00374708	0.0491613	0.0429143	10
GO:0043372	positive regulation of CD4-positive alpha-beta T cell differentiation	10/2991	17/11673	0.00374708	0.0491613	0.0429143	10
GO:0007623	circadian rhythm	56/2991	158/11673	0.00372314	0.0491613	0.0429143	56
GO:0038127	ERBB signaling pathway	45/2991	122/11673	0.00377092	0.0493557	0.043084	45
GO:0034504	protein localization to nucleus	75/2991	222/11673	0.00381862	0.0498608	0.0435249	75
