# Supplementary material for: Interferon lambda 4 impairs hepatitis C viral antigen presentation and attenuates T cell responses
Source: Nat Commun. 2021 Aug 12;12:4882. doi: 10.1038/s41467-021-25218-x (PMC8360984; doi:10.1038/s41467-021-25218-x)
Supplement: Supplementary file 7 — Source Data [file 41467_2021_25218_MOESM7_ESM.xlsx]

## Sheet: Fig. 1
Fig. 1a, b, d	representative western blots
Fig. 1c, e	Relative accumulation and daily production of IFNλ4 and IFNλ3 was calculated from the band intensities in the Western blots (b and d) using Fiji.
	Graphs were plotted and statistical calculations were performed in Prism 8.
	time (h)	intra IFNλ4 accumulation	intra IFNλ3 accumulation
	0	975.153	505.258
	24	21211.4	8048.3
	48	50794.6	23642.9
	72	50583.4	10422.3
	96	60093.9	11315.6
	120	47862.6	7657.96
	time (h)	IFNλ4 secretion in every 24h	IFNλ3 secretion in every 24h
	0	88.778	1059.89
		88.778	1059.89
	0-24	22.95	65.364
		88.778	1059.89
	24-48	2119.89	47828.4
		88.778	1059.89
	48-72	826.991	38251
		88.778	1059.89
	72-96	1221.89	42562.3
		88.778	1059.89
	96-120	342.334	31605.4
		88.778	1059.89

## Sheet: Fig. 2
Fig. 2a, b-c, d-e	representative western blots
Fig. 2b-e	The Western blot signals (b-e) were quantified by Fiji and the ratios of phospho-STAT1/2 to total STAT1/2 were plotted.
	Graphs were plotted and statistical calculations were performed in Prism 8.
	Biological replicates (n=3)
Fig. 2b-c	pY-STAT1/STAT1
		IFNλ3			IFNλ3-B18R			IFNλ4			IFNλ4-B18R
	Biological replicates	I	II	III	I	II	III	I	II	III	I	II	III
	Mock	0.0118496	0.0112879	0	0.0118496	0.0112879	0
	1:100	0.415804	0.458875	0.604892	0.55878	0.458945	0.625612
	1:150	0.261542	0.337534	0.287636	0.728144	0.367587	0.292131
	1:200	0.283223	0.306413	0.355325	0.504432	0.244656	0.327117
	1:250	0.189059	0.230437	0.170663	0.605229	0.246611	0.128247
	Mock							0.0118496	0.0112879	0	0.0118496	0.0112879	0
	1							0.916223	1.22756	1.29855	1.80939	1.56227	1.18091
	1:2							1.01135	1.49552	1.314	1.16241	1.30246	1.22324
	1:4							0.971877	1.24978	1.21754	1.1327	1.36403	1.18038
	pY-STAT2/STAT2
		IFNλ3			IFNλ3-B18R			IFNλ4			IFNλ4-B18R
	Biological replicates	I	II	III	I	II	III	I	II	III	I	II	III
	Mock	0.152284	0.259431	0.285175	0.152284	0.259431	0.285175
	1:100	0.706532	1.65625	0.801938	1.19222	1.40748	0.918007
	1:150	0.512289	1.60796	0.754758	0.51095	1.61545	0.783405
	1:200	0.532133	1.69011	0.592657	0.575731	1.77629	0.736735
	1:250	0.382271	1.78379	0.689713	0.375213	1.00241	0.73269
	Mock							0.152284	0.259431	0.285175	0.152284	0.259431	0.285175
	1							1.36395	4.16113	1.41439	1.24909	2.5786	1.49495
	1:2							1.39661	3.02812	1.50597	1.09391	2.48137	1.47684
	1:4							1.29653	2.63587	1.28307	0.729712	2.11554	1.92004
Fig. 2d-e	pY-STAT1/STAT1
		IFNλ3			IFNλ4
	Biological replicates	I	II	III	I	II	III
	time (h)
	0	0.0543749	0.0092362	0.0212114	0.0543749	0.0092362	0.0212114
	0.5	0.529367	0.663684	0.108899	3.28311	6.00899	1.87523
	1	1.55478	1.26585	0.248662	3.16069	5.0749	1.52874
	2	1.51814	1.88242	0.379723	3.06034	3.67714	1.35615
	4	1.79186	1.42974	0.460299	2.17256	3.0789	1.23428
	8	0.839244	0.965333	0.389909	1.11155	1.40903	0.936725
	16	0.153348	0.199274	0.312622	0.367998	0.54954	0.414537
	24	0.471288	0.687452	0.296674	0.301413	0.436495	0.239143
	pY-STAT2/STAT2
		IFNλ3			IFNλ4
	Biological replicates	I	II	III	I	II	III
	time (h)
	0	0.175304	0.386678	0.56015	0.175304	0.386678	0.56015
	0.5	0.498788	0.896537	0.972909	2.87154	3.87255	2.82072
	1	0.821706	0.883253	1.34844	2.30553	2.51058	2.72312
	2	1.24459	0.987799	1.84729	2.49554	1.92945	2.60348
	4	1.13968	1.40584	1.64311	2.85877	1.27514	2.38803
	8	0.750765	0.898528	0.828146	1.87399	1.92256	1.26446
	16	0.532219	0.551117	0.447147	0.537806	0.466036	0.721437
	24	0.543146	0.566943	0.52524	0.159495	0.148837	0.28892

## Sheet: Fig. 3
Fig. 3a-d	representative western blots

## Sheet: Fig. 4
Fig. 4a	Pearson’s correlation of co-localization coefficients for IFNλ4-ER and IFNλ4-Golgi were quantified individually for each IFNλ4-expressing cellin ImageJ using the plug-in, JACoP (Just Another Co-localization Plug-in)
	Graphs were plotted and statistical calculations were performed in Prism 8.
		IFNλ4-ER					IFNλ4-Golgi
	cell number	1	2	3	4	5	1	2	3	4
	r	0.671	0.514	0.604	0.548	0.442	0.157	0.179	0.331	0.446
Fig. 4b	representative western blots: the blot was cutted and blotted with different antibodies.
	The IFNλ protein distribution in the fractions was calculated from the Western blot data by Fiji with the IFNλ4 and IFNλ3 signal in the total HM set to 100%
	Graphs were plotted and statistical calculations were performed in Prism 8.
		IFNλ4	IFNλ3
	HM	100	100
	PM	7.1	3.2
	ER	16.3	0
	PAM	33.9	7.7
	cytosol	10.3	33.3
Fig. 4c	representative western blots: Samples of cell lysate were run through 4 different SDS-PAGEs. Blots were sliced and probed with different antibodies.
		samples of cell culture supernatant were run on a seperate gel.
Fig. 4d	Spliced mRNA of the ER stress marker sXBP1 (left panel) and total mRNA of CHOP (right panel) were analyzed by RT-qPCR.
	sXBP1 levels are shown as relative expression to mRNA level of total XBP1. CHOP mRNA expression was calculated relative to that of the house keeping gene GAPDH.
	Graphs were plotted and statistical calculations were performed in Prism 8.
	Biological replicates (n=3)
	sXBP1/XBP1
		mock vector			IFNλ3			IFNλ4			Thapsigargin
	Biological replicates	I	II	III	I	II	III	I	II	III	I	II	III
	time (h)
	0	0.007224	0.005354	0.005106	0.007224	0.005106	0.004856	0.007224	0.005354	0.005106
	8	0.006151	0.005357	0.004856	0.008201	0.013307	0.003212	0.008604	0.010038	0.016771
	12	0.009693	0.006788	0.011657	0.010669	0.021083	0.005457	0.016298	0.010836	0.025981
	24	0.00607	0.004422	0.009006	0.017602	0.012703	0.010852	0.030205	0.030156	0.055973
	48	0.013357	0.010884	0.01455	0.013616	0.015678	0.007676	0.028789	0.050553	0.0367
	0										0.007224	0.005354	0.004856
	4										0.029183	0.050252	0.026021
	8										0.044666	0.071938	0.06177
	12										0.043868	0.052044	0.05177
	CHOP/GAPDH
		mock vector			IFNλ3			IFNλ4			Thapsigargin
	Biological replicates	I	II	III	I	II	III	I	II	III	I	II	III
	time (h)
	0	0.002589	0.003811	0.002863	0.002589	0.003811	0.002863	0.002589	0.003811	0.002863
	8	0.005357	0.004896	0.004202	0.006226	0.00638	0.003195	0.006447	0.006818	0.004929
	12	0.005921	0.005583	0.001974	0.008663	0.00698	0.002981	0.010529	0.008156	0.004243
	24	0.009828	0.004818	0.005728	0.014536	0.00792	0.010867	0.016182	0.015803	0.012642
	48	0.018509	0.012466	0.017155	0.02279	0.010877	0.009199	0.01652	0.018015	0.014248
	0										0.000737	0.002589	0.00231
	4										0.034493	0.03856	0.04615
	8										0.049342	0.063945	0.0751
	12										0.014962	0.014569	0.013103

## Sheet: Fig. 5
Fig. 5a	mRNA expression of IFNB, IFNL1, IFNL2/3, IFNL4 and the ISGs Mx1 and ISG15 were analyzed by RT-qPCR. Gene specific standard curves were used for mRNA quantification.
	Biological replicates (B16, U15, U16, nt5, n=3; U12, B13, n=1)
	Graphs were plotted and statistical calculations were performed in Prism 8.
	nd, not detected
	IFNL4
		B16			U15			U16			nt5			U12			B13
	Biological replicates	I	II	III	I	II	III	I	II	III	I	II	III	I	II	III	I	II	III
	time (h)
	0	nd	nd	nd	nd	nd	nd	nd	nd	nd	nd	nd	nd	nd	nd	nd	nd	nd	nd
	3	nd	nd	nd	nd	nd	nd	nd	nd	nd	nd	nd	nd
	6	5.70883	17.0242	nd	nd	nd	nd	11.1495	3.35166	21.7269	24.6995	17.259	5.09324		342.892			13.6016
	9	112.262	128.927	67.4792	51.4962	69.7933	193.175	138.376	306.673	170.096	223.194	382.842	175.51		1084.57			57.6765
	12	351.518	224.523	39.3552	246.139	111.789	50.2912	501.203	299.23	469.538	479.825	363.483	276.03		1260.8			38.9228
	18	165.493	241.972	286.062	23.7327	41.8933	75.9831	366.885	321.464	220.721	221.744	120.236	275.226		332.556			8.91514
	24	134.544	231.325	352.568	82.5275	43.7655	30.4589	68.6897	55.7861	77.4934	61.4601	71.3334	69.815		29.8513			4.48886
	36	54.9178	106.289	71.5004	12.1818	28.7237	23.9555	7.51644	30.686	11.5325	15.382	8.12006	11.9884
	48	25.8453	59.0699	37.4423	9.45919	nd	3.77933	10.7315	52.047	nd	5.25448	40.7448	31.4824		18.9844			1.8393
	IFNL1
		B16			U15			U16			nt5			U12			B13
	Biological replicates	I	II	III	I	II	III	I	II	III	I	II	III	I	II	III	I	II	III
	time (h)
	0	nd	nd	nd	nd	nd	nd	nd	nd	nd	nd	nd	nd		nd			nd
	3	23.2815	17.7251	8.08178	30.0857	36.4598	39.2992	1.15676	6.33422	20.7534	72.3854	33.6287	74.877
	6	876.1	1242.43	484.681	2475.85	2098.92	2710.92	2579.39	1960.88	2027.69	6777.35	5899.06	4379.5		18744.8			24560.8
	9	15158.7	19815.5	14506	58780.1	90965.8	79179.2	36536.6	37019.4	40493.7	61646.6	91606.5	53330.6		100651			104105
	12	74000.9	43687.8	29326	233069	159072	157031	101491	87701.8	131723	165069	137270	104516		193709			237056
	18	41901.1	64291.7	45300.9	30707.7	68028	118988	104208	77923.5	93764.8	124349	100400	93501.4		56046.6			80286.5
	24	19936.8	18692.4	29406.4	44614.2	49682.8	26585.7	37166.9	28925.9	29976.7	33239.2	41081.3	34027.6		10021.8			9905.8
	36	18207.9	5514.42	8601.88	11378.2	20165.5	14142.1	8633.12	4402.53	5112.67	5032.32	6295.35	9974.21
	48	7184.39	8832.65	3614.78	4487.31	5009.78	7885.15	6033.15	9892.54	7987.9	6533.75	9409.33	9590.5		3154.2			3094.7
	IFNL2/3
		B16			U15			U16			nt5			U12			B13
	Biological replicates	I	II	III	I	II	III	I	II	III	I	II	III	I	II	III	I	II	III
	time (h)
	0	nd	nd	nd	nd	nd	nd	nd	nd	nd	nd	nd	nd		nd			nd
	3	17.0103	61.0233	65.0873	115.115	40.5984	351.194	8.68904	34.612	34.2142	214.925	139.467	134.071
	6	2062.26	3316.77	1235.19	3378.53	7185.88	7137.16	6342.81	3776.9	4402.03	12964.8	10215.8	7483.81		46060.5			39667.5
	9	27926.1	46381.9	32843.1	88091.4	130000	146319	75380.2	63216.2	64902.7	113610	164387	84610		254988			167607
	12	128928	59082.2	63347.2	274043	189390	175263	123501	102340	151325	180600	140880	114336		298409			277899
	18	48131	64580.6	45939.3	25133	60312.4	125716	128323	87278	138250	138110	111895	107182		60585.2			66700.4
	24	20496.7	12642.2	35740.5	35424.2	50617.5	21520.2	38056.9	29132.8	35465.9	33018.3	38494.1	36941.7		9552.38			5987.14
	36	14766.4	5216.35	8642.7	6154.59	9658.89	10628.1	7587.49	4967.61	4217.65	5864.22	5925.4	8942.66
	48	3006.97	6496.01	2352.74	2076.94	2689.92	3096.46	3415.38	4984.77	3482.11	3164.81	4683.46	3508.22		2618.6			1732.33
	IFNB
		B16			U15			U16			nt5			U12			B13
	Biological replicates	I	II	III	I	II	III	I	II	III	I	II	III	I	II	III	I	II	III
	time (h)
	0	6.92131	nd	nd	nd	7.60882	6.78438	5.42332	nd	14.3877	3.90065	1.77466	nd		13.5			11.3
	3	6.93825	11.9515	14.2267	42.4892	35.7176	56.857	nd	nd	3.77271	148.563	38.8738	13.4161
	6	1120.65	710.953	162.955	2619.96	3751.02	1705.96	3765.5	2820.18	3159.11	8596.87	7960.81	5642.34		28548.5			10079.1
	9	16738.4	26322.1	21732.9	59964.6	82501.3	88208.8	58163.8	61253.1	59971.9	87138.9	128671	77592.2		142976			44834.2
	12	58100.4	28278	23506.6	113680	93956.6	76711.6	98937.1	87137.7	104060	154676	122159	98309		179356			66354.6
	18	16900.1	26468.7	20706.1	8477.16	15308.8	40627.7	53205	36926.3	43610.3	55383.8	43861.3	47568		28070.2			9395.3
	24	9662.78	12565.5	19574.1	13498.7	9630.66	5095.19	21072.8	12194.5	16514.7	18865.2	22107.2	20874.9		4970.2			1069.3
	36	7593.28	3173.51	4615.15	2889.9	3484.78	5368.38	5028.94	2810.73	1579.26	3407.62	3110.84	3837.82
	48	2934.18	3452.42	1924.73	616.016	462.878	1310.85	2358.46	3412.46	3327.12	2042.61	3569.14	2637.86		1975.9			435.7
	ISG15
		B16			U15			U16			nt5			U12			B13
	Biological replicates	I	II	III	I	II	III	I	II	III	I	II	III	I	II	III	I	II	III
	time (h)
	0	7176.95	7362.64	4469.3	4270.62	3949.78	6337.53	10526.5	8201.58	9360.65	6252.11	8135.03	4982.42	1181	1220	1153	2099	1948	3994
	3	11170.9	4823.35	8196.94	7560.13	4259.35	11213.2	5075.86	12722	13393.1	20719.4	14669.7	12381.5
	6	16926.8	26349.4	19034.1	42607.8	57462.9	54706.2	45008.3	32126.1	40474.8	100476	77363.2	60596.1		67374			35317
	9	100437	114790	117670	255400	488975	434769	248776	311567	297222	417935	708178	384097		229267			88771
	12	436303	249078	279813	938522	758494	771217	605619	654609	827020	921982	968576	762171		499903			212739
	18	444543	532724	479405	349021	745174	1.14575e+06	1.4719e+06	1.27683e+06	1.4778e+06	1.42126e+06	1.44598e+06	1.20457e+06		653352			329620
	24	502079	643409	915672	821181	751120	625963	1.06071e+06	1.36837e+06	1.28743e+06	1.29664e+06	1.45248e+06	1.31823e+06		442732			246636
	36	1.41526e+06	468158	505475	246276	773478	350454	481062	235773	382461	444381	761927	704491
	48	177182	230072	195318	194000	130185	167287	280062	317583	255550	331308	313800	270024		215772			147807
	MX1
		B16			U15			U16			nt5			U12			B13
	Biological replicates	I	II	III	I	II	III	I	II	III	I	II	III	I	II	III	I	II	III
	time (h)
	0	250.345	107.031	107.73	1277.38	850.424	1597.92	489.537	418.148	507.681	355.451	459.198	293.058	244.519	538.407	445.971	251.2	747.311	1196.85
	3	222.856	72.5985	127.046	1883.01	746.134	3080.96	263.166	776.224	605.845	826.775	488.033	514.259
	6	256.082	302.988	180.213	3317.44	2464.12	1175.96	1058.6	807.224	961.534	1910.6	1173.9	1163.41		3957.44			4617.89
	9	1433.03	2084.24	2098.9	11665.9	33952.6	20479.5	12763.9	11172.5	12223.9	15062.9	41560.4	20638.2		17778.4			14218.4
	12	13668.6	7067.58	5848	40136.1	35129.1	38516.8	34146.3	34209.1	45710.2	39372.7	44087.4	29854.7		38046.8			28769.8
	18	26632.2	40760.2	33824	21149.4	31963.5	100648	105008	68821.2	99614.4	86511.1	66422.8	72731.5		42792.3			36872
	24	30101.4	35094.7	55415.5	55132.5	76279	51288.5	75200.1	57959.8	82640.9	79442.3	66621.9	66184.6		25303.8			28816.7
	36	71166	20708.7	31208.6	21492.9	51748.6	34129	49066.3	16033.7	26468.3	25691.7	39140.2	47068.2
	48	10476	30110.5	14896.6	32509.1	9428.65	17340.5	33651	31889.1	23368.6	36053.4	29117.9	29721.6		17284.2			21671.9
	SeV-H4 DI-RNA
		B16			U15			U16			nt5			U12			B13
	Biological replicates	I	II	III	I	II	III	I	II	III	I	II	III	I	II	III	I	II	III
	time (h)
	0	nd	nd	nd	nd	nd	nd	nd	nd	nd	nd	nd	nd		nd			nd
	3	2569096	1721344	2472833	1113436	1342215	564157	394862	824841	847077	2191829	1765958	1134598
	6	2182689	4116218	3323971	1124028	1149894	841551	994607	750495	950045	1292081	1852511	1705784		462051			358972
	9	3471075	3577907	3503753	1635935	1213333	1895941	1316447	1442226	1375926	2251708	2214405	2403973		656865			209105
	12	5017565	3947901	4302186	3031492	2646823	2362775	2304117	1720726	1922462	4239545	2947598	2806865		1.12588e+06			824888
	18	4486516	3809049	4244924	1217332	3638007	3932117	3364922	3816996	3380888	4401184	5603914	5473332		2.80351e+06			1.27293e+06
	24	5258778	6504470	8268551	6961216	6832009	4971389	6109901	6563911	5657130	7033141	10332102	7453276		4.00103e+06			1.98091e+06
	36	26663325	7753435	9233696	9018798	32116568	11509618	7863134	4200534	5763762	7216224	11206577	9469284
	48	9054900	12844975	10358370	13580799	12920446	14862940	10954229	12816537	12680308	16130714	14904341	16325860		6.3186e+06			5.33199e+06
Fig. 5b	representative western blots
Fig. 5c	mRNA expression of IFNL4 (bars) and sXBP1 (circle connected with lines) were analyzed by RT-qPCR. sXBP1 levels are shown as the ratio of the spliced (s)XBP1 mRNA to total XBP1 RNA. The ratio at the time point 0 of each organoid line was set to 1. IFNL4 levels were expressed as copy numbers per 40ng of total RNA.
	Graphs were plotted and statistical calculations were performed in Prism 8.
	nd, not detected
		U15			nt115			B20			nt5			U16			U19
	time (h)	IFNλ4 mRNA	sXBP1/XBP1	sXBP1/XBP1 ratio	IFNλ4 mRNA	sXBP1/XBP1	sXBP1/XBP1 ratio	IFNλ4 mRNA	sXBP1/XBP1	sXBP1/XBP1 ratio	IFNλ4 mRNA	sXBP1/XBP1	sXBP1/XBP1 ratio	IFNλ4 mRNA	sXBP1/XBP1	sXBP1/XBP1 ratio	IFNλ4 mRNA	sXBP1/XBP1	sXBP1/XBP1 ratio
	0	nd	0.00271978	1	nd	0.0027965	1	nd	0.00282493	1	nd	0.0087884	1	nd	0.00386192	1	nd	0.00533631	1
	12	106	0.00738954	2.71696	743.8	0.0184511	6.59793	2677.1	0.0232137	8.21747	359.9	0.00903223	1.02774	1135.6	0.00171545	0.444196	3116.3	0.00708954	1.32855
	24	12	0.00705081	2.59242	57.5	0.0122281	4.37265	125.5	0.0105647	3.73982	10.37	0.00577078	0.656636	126	0.00332067	0.859848	138.2	0.00484948	0.908771

## Sheet: Fig. 6
Fig. 6a	The frequency of IFNγ-, TNF- and CD107a-positive CD8 + T cells was nanlyzed by Flowjo version 10.4
	Biological replicates (n=5)
	Graphs were plotted and statistical calculations were performed in Prism 8.
		US					MV					IFNλ1					IFNλ3					IFNλ4
	Biological replicates	I	II	III	IV	V	I	II	III	IV	V	I	II	III	IV	V	I	II	III	IV	V	I	II	III	IV	V
	IFNγ	0.13	0.36	0.04	0.12	0	85.8	69.5	80	78.5	75.7	84.1	71.1	80.5	78.3	91.3	73.8	74.8	79.9	79.5	85.1	48.9	40.3	69.6	67.3	46.2
	TNF	1.47	1.77	0.069	8.82	0.079	77.8	57	75.3	64.5	72.5	74.6	59.1	74.2	65.6	91	73.5	63.2	76.4	68.9	86.9	32.1	29.8	65.6	51.3	40.1
	CD107a	1.45	1.92	0.55	0.24	0.28	89.8	77.5	75.5	60.3	83.6	88.4	79.1	75.6	59.8	91.8	88.9	82	78.9	59	87.3	59.7	51.9	70.1	56.1	69.6
Fig. 6c	Inhibition of viral replication was measured in IFN-expression vector transfected compared to mock vector (MV) transfected Huh7A2HCVEM cells by luciferase activity.
	Biological replicates (n=4)
	Graphs were plotted and statistical calculations were performed in Prism 8.
		MV				IFNλ1				IFNλ3				IFNλ4
	Biological replicates	I	II	III	IV	I	II	III	IV	I	II	III	IV	I	II	III	IV
	RLU	206027	226574	211930	201833	13622	18374	9200	10800	16779	20966	9900	10300	35211	30492	10500	10600
Fig. 6d	The frequency of IFNγ-, TNF- and CD107a-positive CD8 + T cells was nanlyzed by Flowjo version 10.4
	Biological replicates (n=3)
	Graphs were plotted and statistical calculations were performed in Prism 8.
		US			no peptide			MV			IFNλ1			IFNλ3			IFNλ4
	Biological replicates	I	II	III	I	II	III	I	II	III	I	II	III	I	II	III	I	II	III
	IFNγ	0.059	0	0	1.62	0.6	0.6	82.5	83.2	79.1	82.6	83.9	77.5	81.4	83	78.6	82	78	64.7
	TNF	0.65	0.079	0.079	5.96	0.2	0.2	86.8	80.8	76.6	87.7	81.8	76.2	86.2	83.3	76.3	87.2	79	65.8
	CD107a	0.74	0.28	0.28	9.97	0.08	0.08	87.5	87.7	83.3	88.4	87.4	82.7	88.5	87.2	83.6	88	86.5	75.4

## Sheet: Fig. 7
Fig. 7a	representative western blots: Blots were cut and blotted with different antibodies.
Fig. 7b	mRNA levels of sXBP1 were analyzed by RT-QPCR.
	sXBP1 levels are shown as relative expression to mRNA level of total XBP1.
	Graphs were plotted and statistical calculations were performed in Prism 8.
	Biological replicates (n=3)
	sXBP1/XBP1
		UT			Mock vector			IFNλ4			IFNλ4_TT
	Biological replicates	I	II	III	I	II	III	I	II	III	I	II	III
		0.008318	0.002542	0.004283	0.013599	0.012268	0.005516	0.022666	0.021232	0.017408	0.009037	0.013035	0.009357
Fig. 7c	The frequency of IFNγ-, TNF- and CD107a-positive CD8 + T cells was nanlyzed by Flowjo version 10.4
	Biological replicates (n=4)
	Graphs were plotted and statistical calculations were performed in Prism 8.
		US				MV				IFNλ4				IFNλ4_TT
	Biological replicates	I	II	III	IV	I	II	III	IV	I	II	III	IV	I	II	III	IV
	IFNγ	0	0.41	0.082		62.5	59.3	56.7	66.9	38.7	48.6	46.5	45.2	54.5	57.8	57.5	69.2
	TNF	0.36	1.04	0.18		56.2	54.6	48.1	55.4	31.7	44.1	41.3	39.7	49.6	52.6	53	60.2
	CD107a	0.43	1.55	0.43		67.9	67.3	67.6	75.9	49.3	58.6	57.1	55.3	62.3	67.7	66.3	77.2

## Sheet: Supplementary figure 1
	representative western blots

## Sheet: Supplementary figure 2
	representative western blots

## Sheet: Supplementary figure 3
	representative western blots

[truncated: 6 more sheets: Supplementary figure 4, Supplementary figure 5, Supplementary figure 6, Supplementary figure 9, Supplementary figure 10, Supplementary figure 11]
